# Supplementary material for: Phylogenomic Reconstruction Indicates Mitochondrial Ancestor Was an Energy Parasite
Source: PLoS One. 2014 Oct 15;9(10):e110685. doi: 10.1371/journal.pone.0110685 (PMC4198247; doi:10.1371/journal.pone.0110685)
Supplement: Table S1 — Gene content of proto-mitochondria and pre-mitochondria as COGs. (XLSX) [file pone.0110685.s004.xlsx]

## Sheet: Proto-mitochondria COGs
Group_0.family.12	ankyrin repeat-containing protein	[R] COG0666 FOG: Ankyrin repeat
Group_0.family.8	ankyrin-like protein	[R] COG0666 FOG: Ankyrin repeat
Group_1.family.2	dnaK molecular chaperone DnaK	[O] COG0443 Molecular chaperone
Group_100.family.1	epoxide hydrolase, putative	[R] COG1011 Predicted hydrolase (HAD superfamily) AND [R] COG0596 Predicted hydrolases or acyltransferases (alpha/beta hydrolase superfamily) AND [C] COG0508 Pyruvate/2-oxoglutarate dehydrogenase complex, dihydrolipoamide acyltransferase (E2) component, and related enzymes AND [I] COG2267 Lysophospholipase
Group_1001.family.1	hypothetical protein	[S] COG2105 Uncharacterized conserved protein AND [P] COG3703 Uncharacterized protein involved in cation transport
Group_1008.family.1	rps11 ribosomal protein S11	[J] COG0100 Ribosomal protein S11
Group_1017.family.1	rpsG 30S ribosomal protein S7	[J] COG0049 Ribosomal protein S7
Group_102.family.1	nad10 NADH dehydrogenase subunit 10	[C] COG0377 NADH:ubiquinone oxidoreductase 20 kD subunit and related Fe-S oxidoreductases
Group_102.family.2	nuoB NADH dehydrogenase subunit B	[C] COG0377 NADH:ubiquinone oxidoreductase 20 kD subunit and related Fe-S oxidoreductases
Group_102.family.3	NADH dehydrogenase subunit B	[C] COG0377 NADH:ubiquinone oxidoreductase 20 kD subunit and related Fe-S oxidoreductases
Group_1022.family.2	ankyrin repeat domain protein	[R] COG0666 FOG: Ankyrin repeat
Group_103.family.1	atp1 ATP synthase F1 subunit alpha	[C] COG0056 F0F1-type ATP synthase, alpha subunit
Group_103.family.2	F0F1 ATP synthase subunit alpha	[C] COG0056 F0F1-type ATP synthase, alpha subunit
Group_1037.family.1	PREDICTED: similar to ENSANGP00000006638	NONE
Group_104.family.1	iscS cysteine desulfurase	[E] COG1104 Cysteine sulfinate desulfinase/cysteine desulfurase and related enzymes
Group_1043.family.1	DNA polymerase	NONE
Group_105.family.2	pyruvate dehydrogenase subunit beta	[C] COG0022 Pyruvate/2-oxoglutarate dehydrogenase complex, dehydrogenase (E1) component, eukaryotic type, beta subunit
Group_1053.family.1	rho GTPase-activating protein 33 isoform 1	[D] COG1196 Chromosome segregation ATPases AND [J] COG1530 Ribonucleases G and E
Group_1071.family.1	GTP-dependent nucleic acid-binding protein EngD	[J] COG0012 Predicted GTPase, probable translation factor
Group_1084.family.1	glycosyl transferase family protein	[M] COG5597 Alpha-N-acetylglucosamine transferase
Group_110.family.1	succinyl-CoA synthetase alpha subunit	[C] COG0074 Succinyl-CoA synthetase, alpha subunit
Group_1105.family.1	PREDICTED: similar to coenzyme A diphosphatase	[LR] COG0494 NTP pyrophosphohydrolases including oxidative damage repair enzymes
Group_1107.family.1	rplU 50S ribosomal protein L21	[J] COG0261 Ribosomal protein L21
Group_1117.family.1	hypothetical protein	[S] COG4391 Uncharacterized protein conserved in bacteria
Group_1133.family.1	PREDICTED: similar to Calumenin a	[TZDR] COG5126 Ca2+-binding protein (EF-Hand superfamily)
Group_1135.family.1	isopropylmalate isomerase large subunit	[E] COG0065 3-isopropylmalate dehydratase large subunit
Group_1142.family.1	adenosylmethionine--8-amino-7-oxononanoate transaminase	[H] COG0161 Adenosylmethionine-8-amino-7-oxononanoate aminotransferase
Group_1145.family.1	asd Evidence 2a Function of homologous gene experimentally demonstrated in an other organism PubMedId 10369777 Product type e enzyme	[E] COG0136 Aspartate-semialdehyde dehydrogenase
Group_1159.family.1	Evidence 7 Gene remnant	NONE
Group_116.family.2	redoxin domain-containing protein	[O] COG0678 Peroxiredoxin
Group_1162.family.1	hypothetical protein	[R] COG1073 Hydrolases of the alpha/beta superfamily AND [I] COG2267 Lysophospholipase
Group_117.family.1	F0F1 ATP synthase subunit gamma	[C] COG0224 F0F1-type ATP synthase, gamma subunit
Group_1184.family.1	rplV 50S ribosomal protein L22	[J] COG0091 Ribosomal protein L22
Group_120.family.1	F0F1 ATP synthase subunit beta	[C] COG0055 F0F1-type ATP synthase, beta subunit
Group_1203.family.1	rplJ 50S ribosomal protein L10	[J] COG0244 Ribosomal protein L10
Group_1204.family.1	PREDICTED: hypothetical protein	[M] COG2089 Sialic acid synthase
Group_121.family.1	iron-sulfur cluster assembly accessory protein	[S] COG0316 Uncharacterized conserved protein
Group_1212.family.1	rpsS 30S ribosomal protein S19	[J] COG0185 Ribosomal protein S19
Group_1215.family.1	cytochrome c oxidase subunit II	[C] COG1622 Heme/copper-type cytochrome/quinol oxidases, subunit 2
Group_1218.family.1	F0F1 ATP synthase subunit A	[C] COG0356 F0F1-type ATP synthase, subunit a
Group_1238.family.1	hypothetical protein	NONE
Group_1242.family.1	PREDICTED: similar to golgi-specific brefeldin A-resistance guanine nucleotide exchange factor 1	[R] COG5307 SEC7 domain proteins
Group_1249.family.1	cell division protein FtsZ	[D] COG0206 Cell division GTPase
Group_1279.family.1	hypothetical protein	[R] COG0724 RNA-binding proteins (RRM domain)
Group_128.family.1	ubiquinol-cytochrome c reductase iron-sulfur subunit	[C] COG0723 Rieske Fe-S protein
Group_1285.family.1	hemC porphobilinogen deaminase	[H] COG0181 Porphobilinogen deaminase
Group_13.family.3	ABC transporter related protein	[O] COG5265 ABC-type transport system involved in Fe-S cluster assembly, permease and ATPase components
Group_1302.family.1	hypothetical protein	[S] COG4323 Predicted membrane protein
Group_1306.family.1	peptidase C14 caspase catalytic subunit p20	[R] COG0457 FOG: TPR repeat AND [NU] COG3063 Tfp pilus assembly protein PilF
Group_132.family.1	hypothetical protein	[L] COG2801 Transposase and inactivated derivatives
Group_133.family.1	cytochrome c1	[C] COG2857 Cytochrome c1
Group_134.family.2	hypothetical protein	[O] COG0330 Membrane protease subunits, stomatin/prohibitin homologs
Group_1340.family.1	membrane-associated proteins in eicosanoid and glutathione metabolism (MAPEG)	[R] COG3788 Uncharacterized relative of glutathione S-transferase, MAPEG superfamily AND [S] COG3686 Predicted membrane protein
Group_1347.family.1	hypothetical protein	[R] COG4976 Predicted methyltransferase (contains TPR repeat) AND [H] COG2227 2-polyprenyl-3-methyl-5-hydroxy-6-metoxy-1,4-benzoquinol methylase AND [H] COG2226 Methylase involved in ubiquinone/menaquinone biosynthesis
Group_1360.family.1	aminotransferase class IV	[EH] COG0115 Branched-chain amino acid aminotransferase/4-amino-4-deoxychorismate lyase
Group_1361.family.1	mutT ADP-ribose pyrophosphatase MutT	[F] COG1051 ADP-ribose pyrophosphatase
Group_1362.family.1	import inner membrane translocase subunit Tim44	[S] COG4395 Uncharacterized protein conserved in bacteria
Group_1364.family.1	peptidase S1 and S6 chymotrypsin/Hap	[E] COG3591 V8-like Glu-specific endopeptidase
Group_1366.family.1	hypothetical protein	[S] COG3737 Uncharacterized conserved protein
Group_137.family.1	grpE heat shock protein GrpE	[O] COG0576 Molecular chaperone GrpE (heat shock protein)
Group_1383.family.1	hisS histidyl-tRNA synthetase	[J] COG0124 Histidyl-tRNA synthetase
Group_139.family.1	glutathione peroxidase	[O] COG0386 Glutathione peroxidase
Group_1410.family.1	member of the inositol monophosphatase protein family	[G] COG0483 Archaeal fructose-1,6-bisphosphatase and related enzymes of inositol monophosphatase family
Group_1418.family.1	hypothetical protein	[S] COG4782 Uncharacterized protein conserved in bacteria
Group_1423.family.1	argC N-acetyl-gamma-glutamyl-phosphate reductase	[E] COG0002 Acetylglutamate semialdehyde dehydrogenase
Group_143.family.1	ubiE ubiquinone/menaquinone biosynthesis methyltransferase	[H] COG2226 Methylase involved in ubiquinone/menaquinone biosynthesis
Group_1440.family.1	cytochrome c oxidase subunit III	[C] COG1845 Heme/copper-type cytochrome/quinol oxidase, subunit 3
Group_1477.family.1	HAD family hydrolase	[G] COG0647 Predicted sugar phosphatases of the HAD superfamily
Group_1480.family.1	peptidase S1 and S6 chymotrypsin/Hap	[O] COG5640 Secreted trypsin-like serine protease
Group_1485.family.1	hypothetical protein	[S] COG3536 Uncharacterized protein conserved in bacteria
Group_1502.family.1	ilvH acetolactate synthase 3 regulatory subunit	[E] COG0440 Acetolactate synthase, small (regulatory) subunit
Group_1507.family.1	hypothetical protein	[R] COG0824 Predicted thioesterase
Group_153.family.1	ubiA 4-hydroxybenzoate polyprenyltransferase	[H] COG0382 4-hydroxybenzoate polyprenyltransferase and related prenyltransferases
Group_1531.family.1	NADH dehydrogenase subunit A	[C] COG0838 NADH:ubiquinone oxidoreductase subunit 3 (chain A)
Group_1538.family.1	rplP 50S ribosomal protein L16	[J] COG0197 Ribosomal protein L16/L10E
Group_154.family.1	PREDICTED: hypothetical protein	[C] COG0479 Succinate dehydrogenase/fumarate reductase, Fe-S protein subunit
Group_1544.family.1	hypothetical protein	[R] COG0666 FOG: Ankyrin repeat
Group_1565.family.1	ankyrin repeat domain protein	[R] COG0666 FOG: Ankyrin repeat
Group_159.family.1	TPR repeat-containing protein	[U] COG5010 Flp pilus assembly protein TadD, contains TPR repeats
Group_161.family.1	atp9 ATP synthase F0 subunit 9	[C] COG0636 F0F1-type ATP synthase, subunit c/Archaeal/vacuolar-type H+-ATPase, subunit K
Group_1618.family.1	leucine-rich repeat-containing ribonuclease inhibitor	[TA] COG5238 Ran GTPase-activating protein (RanGAP) involved in mRNA processing and transport
Group_1619.family.1	hypothetical protein	[TA] COG5238 Ran GTPase-activating protein (RanGAP) involved in mRNA processing and transport
Group_162.family.1	NADH dehydrogenase subunit G	[C] COG1034 NADH dehydrogenase/NADH:ubiquinone oxidoreductase 75 kD subunit (chain G)
Group_1625.family.1	peptidase C14 caspase catalytic subunit p20	[R] COG4249 Uncharacterized protein containing caspase domain
Group_1629.family.1	surf1 Surfeit locus protein 1	[S] COG3346 Uncharacterized conserved protein
Group_163.family.1	cytochrome oxidase assembly	[O] COG1612 Uncharacterized protein required for cytochrome oxidase assembly
Group_1656.family.1	phosphoglycerate mutase	[G] COG0406 Fructose-2,6-bisphosphatase
Group_166.family.1	rplC 50S ribosomal protein L3	[J] COG0087 Ribosomal protein L3
Group_1674.family.1	engB ribosome biogenesis GTP-binding protein YsxC	[R] COG0218 Predicted GTPase
Group_170.family.1	cytochrome C oxidase assembly protein	[O] COG3175 Cytochrome oxidase assembly factor
Group_1702.family.1	rplE 50S ribosomal protein L5	[J] COG0094 Ribosomal protein L5
Group_1711.family.1	Nitrilase/cyanide hydratase and apolipoprotein N-acyltransferase	[R] COG0388 Predicted amidohydrolase
Group_1713.family.1	hypothetical protein	[M] COG3660 Predicted nucleoside-diphosphate-sugar epimerase
Group_1715.family.1	ribosomal protein L21	[J] COG0261 Ribosomal protein L21
Group_172.family.1	nuoE NADH dehydrogenase subunit E	[C] COG1905 NADH:ubiquinone oxidoreductase 24 kD subunit
Group_1735.family.1	urate oxidase	[Q] COG3648 Uricase (urate oxidase)
Group_1746.family.1	tRNA(Ile)-lysidine synthetase	[D] COG0037 Predicted ATPase of the PP-loop superfamily implicated in cell cycle control
Group_176.family.1	5-aminolevulinate synthase	[H] COG0156 7-keto-8-aminopelargonate synthetase and related enzymes
Group_1782.family.1	50S ribosomal protein L25/general stress protein Ctc	[J] COG1825 Ribosomal protein L25 (general stress protein Ctc)
Group_1788.family.1	hypothetical protein	[R] COG0820 Predicted Fe-S-cluster redox enzyme
Group_180.family.1	folate-binding protein YgfZ	[R] COG0354 Predicted aminomethyltransferase related to GcvT
Group_1800.family.1	Ppx/GppA phosphatase	[FP] COG0248 Exopolyphosphatase
Group_1805.family.1	atpC F0F1 ATP synthase subunit epsilon	[C] COG0355 F0F1-type ATP synthase, epsilon subunit (mitochondrial delta subunit)
Group_1811.family.1	N-carbamoylputrescine amidase	[R] COG0388 Predicted amidohydrolase
Group_1828.family.1	OmpA family protein	[R] COG5084 Cleavage and polyadenylation specificity factor (CPSF) Clipper subunit and related makorin family Zn-finger proteins
Group_1835.family.1	OmpA/MotB	[TDBLU] COG5032 Phosphatidylinositol kinase and protein kinases of the PI-3 kinase family
Group_1841.family.1	uroporphyrinogen-III methylase	[H] COG0007 Uroporphyrinogen-III methylase
Group_1846.family.1	glutamate--cysteine ligase	[H] COG3572 Gamma-glutamylcysteine synthetase
Group_1852.family.1	ribosomal RNA methyltransferase RrmJ/FtsJ	[J] COG0293 23S rRNA methylase
Group_1853.family.1	carboxymethylenebutenolidase	[Q] COG0412 Dienelactone hydrolase and related enzymes
Group_1858.family.1	HAD family phosphatase	[R] COG1011 Predicted hydrolase (HAD superfamily)
Group_186.family.1	FAD dependent oxidoreductase	[E] COG0404 Glycine cleavage system T protein (aminomethyltransferase)
Group_1863.family.2	amidohydrolase 2	[R] COG3618 Predicted metal-dependent hydrolase of the TIM-barrel fold
Group_1887.family.1	NADH dehydrogenase	[C] COG3761 NADH:ubiquinone oxidoreductase 17.2 kD subunit
Group_1891.family.1	hypothetical protein	[S] COG2938 Uncharacterized conserved protein
Group_1897.family.1	hypothetical protein	[S] COG2606 Uncharacterized conserved protein
Group_1898.family.1	mtnK methylthioribose kinase	[R] COG4857 Predicted kinase
Group_1915.family.1	rplV 50S ribosomal protein L22	[J] COG0091 Ribosomal protein L22
Group_192.family.1	hypothetical protein	[E] COG0006 Xaa-Pro aminopeptidase
Group_1940.family.1	allantoate amidohydrolase	[E] COG0624 Acetylornithine deacetylase/Succinyl-diaminopimelate desuccinylase and related deacylases
Group_1946.family.1	2-nitropropane dioxygenase NPD	[R] COG2070 Dioxygenases related to 2-nitropropane dioxygenase
Group_195.family.1	NAD-dependent epimerase/dehydratase	[MG] COG0702 Predicted nucleoside-diphosphate-sugar epimerases
Group_196.family.1	hypothetical protein	[R] COG0663 Carbonic anhydrases/acetyltransferases, isoleucine patch superfamily
Group_1964.family.1	rnc ribonuclease III	[K] COG0571 dsRNA-specific ribonuclease
Group_197.family.2	hydroxyacylglutathione hydrolase	[R] COG0491 Zn-dependent hydrolases, including glyoxylases
Group_1970.family.1	predicted protein	[M] COG5597 Alpha-N-acetylglucosamine transferase
Group_1971.family.1	glycosyl transferase family 8	[M] COG5597 Alpha-N-acetylglucosamine transferase
Group_198.family.1	hypothetical protein	[S] COG1565 Uncharacterized conserved protein
Group_199.family.1	ATP12 ATPase	[O] COG5387 Chaperone required for the assembly of the mitochondrial F1-ATPase
Group_1999.family.1	rpsU 30S ribosomal protein S21	[J] COG0828 Ribosomal protein S21
Group_2.family.1	predicted protein	[LKJ] COG0513 Superfamily II DNA and RNA helicases
Group_2014.family.1	Mandelate racemase/muconate lactonizing protein	[MR] COG4948 L-alanine-DL-glutamate epimerase and related enzymes of enolase superfamily
Group_2023.family.1	HAD family hydrolase	[J] COG1514 2'-5' RNA ligase
Group_205.family.2	elongation factor Tu	[J] COG0050 GTPases - translation elongation factors
Group_208.family.1	3-demethylubiquinone-9 3-methyltransferase	[H] COG2227 2-polyprenyl-3-methyl-5-hydroxy-6-metoxy-1,4-benzoquinol methylase
Group_210.family.1	NADH dehydrogenase subunit I	[C] COG1143 Formate hydrogenlyase subunit 6/NADH:ubiquinone oxidoreductase 23 kD subunit (chain I)
Group_211.family.1	hypothetical protein	[R] COG4106 Trans-aconitate methyltransferase AND [R] COG4976 Predicted methyltransferase (contains TPR repeat) AND [H] COG2226 Methylase involved in ubiquinone/menaquinone biosynthesis
Group_212.family.1	ATP synthase F1 delta subunit	[C] COG0712 F0F1-type ATP synthase, delta subunit (mitochondrial oligomycin sensitivity protein)
Group_2122.family.1	pseudouridine synthase	[J] COG0564 Pseudouridylate synthases, 23S RNA-specific
Group_214.family.1	iscU scaffold protein	[C] COG0822 NifU homolog involved in Fe-S cluster formation
Group_2166.family.1	PREDICTED: similar to voltage-dependent calcium channel beta subunit, partial	[F] COG0194 Guanylate kinase
Group_217.family.1	hypothetical protein	[S] COG1739 Uncharacterized conserved protein
Group_2185.family.1	DNA mismatch repair protein MutS	[L] COG0249 Mismatch repair ATPase (MutS family)
Group_219.family.1	tRNA uridine 5-carboxymethylaminomethyl modification enzyme GidA	[D] COG0445 NAD/FAD-utilizing enzyme apparently involved in cell division
Group_2195.family.1	omp1 Outer membrane protein omp1	[M] COG4775 Outer membrane protein/protective antigen OMA87
Group_2197.family.1	Phosphoglycerate mutase	[G] COG0406 Fructose-2,6-bisphosphatase
Group_2198.family.1	Phosphoglycerate mutase	[G] COG0406 Fructose-2,6-bisphosphatase
Group_2202.family.1	repeat-containing protein A_05	NONE
Group_223.family.1	NADH dehydrogenase subunit D	[C] COG0649 NADH:ubiquinone oxidoreductase 49 kD subunit 7
Group_2243.family.1	ubiquinone/menaquinone biosynthesis methlytransferase family protein	[H] COG2226 Methylase involved in ubiquinone/menaquinone biosynthesis
Group_2264.family.1	A/G-specific adenine glycosylase	[L] COG1194 A/G-specific DNA glycosylase
Group_2270.family.1	hypothetical protein	[S] COG3737 Uncharacterized conserved protein
Group_2276.family.1	heat shock protein DnaJ domain protein	NONE
Group_2318.family.1	YbaK/prolyl-tRNA synthetase associated region	[S] COG3760 Uncharacterized conserved protein
Group_233.family.1	cyaY frataxin-like protein	[P] COG1965 Protein implicated in iron transport, frataxin homolog
Group_2346.family.1	hypothetical protein	[TA] COG5238 Ran GTPase-activating protein (RanGAP) involved in mRNA processing and transport
Group_236.family.1	cyclase/dehydrase	[I] COG2867 Oligoketide cyclase/lipid transport protein
Group_2383.family.1	putative L-aspartate dehydrogenase isoform 1	[R] COG1712 Predicted dinucleotide-utilizing enzyme
Group_2384.family.1	ubiquinol-cytochrome C chaperone	[S] COG5452 Uncharacterized conserved protein
Group_2396.family.1	Redoxin domain protein	[O] COG0678 Peroxiredoxin
Group_24.family.1	sucB dihydrolipoamide succinyltransferase	[C] COG0508 Pyruvate/2-oxoglutarate dehydrogenase complex, dihydrolipoamide acyltransferase (E2) component, and related enzymes
Group_24.family.2	pyruvate dehydrogenase subunit beta	[C] COG0508 Pyruvate/2-oxoglutarate dehydrogenase complex, dihydrolipoamide acyltransferase (E2) component, and related enzymes
Group_24.family.3	branched-chain alpha-keto acid dehydrogenase subunit E2	[C] COG0508 Pyruvate/2-oxoglutarate dehydrogenase complex, dihydrolipoamide acyltransferase (E2) component, and related enzymes
Group_240.family.1	NUDIX hydrolase	[L] COG2816 NTP pyrophosphohydrolases containing a Zn-finger, probably nucleic-acid-binding
Group_2416.family.1	lpxD UDP-3-O- 3-hydroxymyristoyl glucosamine N-acyltransferase	[M] COG1044 UDP-3-O-[3-hydroxymyristoyl] glucosamine N-acyltransferase
Group_2419.family.1	DNA topoisomerase I	[L] COG0550 Topoisomerase IA
Group_244.family.1	iron-sulfur cluster assembly accessory protein	[S] COG0316 Uncharacterized conserved protein
Group_2443.family.1	rpsA 30S ribosomal protein S1	[J] COG0539 Ribosomal protein S1
Group_2446.family.1	sdh3 succinate dehydrogenase subunit 3	[C] COG2009 Succinate dehydrogenase/fumarate reductase, cytochrome b subunit
Group_245.family.2	dihydroorotate dehydrogenase 2	[F] COG0167 Dihydroorotate dehydrogenase
Group_246.family.1	short-chain dehydrogenase/reductase SDR	[IQR] COG1028 Dehydrogenases with different specificities (related to short-chain alcohol dehydrogenases) AND [R] COG4221 Short-chain alcohol dehydrogenase of unknown specificity AND [R] COG0300 Short-chain dehydrogenases of various substrate specificities
Group_2484.family.1	PREDICTED: similar to small heat shock protein 24.1	[O] COG0071 Molecular chaperone (small heat shock protein)
Group_2496.family.1	PREDICTED: hypothetical protein	[J] COG0211 Ribosomal protein L27
Group_2499.family.1	hypothetical protein	[O] COG0625 Glutathione S-transferase
Group_25.family.1	processing peptidase	[R] COG0612 Predicted Zn-dependent peptidases
Group_2509.family.1	heme exporter protein CcmC	[O] COG0755 ABC-type transport system involved in cytochrome c biogenesis, permease component
Group_2513.family.1	hypothetical protein	[S] COG2938 Uncharacterized conserved protein
Group_252.family.1	ETC complex I subunit region	NONE
Group_253.family.1	malonyl-CoA decarboxylase	[T] COG0664 cAMP-binding proteins - catabolite gene activator and regulatory subunit of cAMP-dependent protein kinases
Group_2590.family.1	PREDICTED: hypothetical protein	NONE
Group_2598.family.1	hypothetical protein	NONE
Group_260.family.1	rplO 50S ribosomal protein L15	[J] COG0200 Ribosomal protein L15
Group_262.family.1	PREDICTED: hypothetical protein	[S] COG2850 Uncharacterized conserved protein
Group_263.family.1	DNA mismatch repair protein MutS	[L] COG0249 Mismatch repair ATPase (MutS family)
Group_2653.family.1	NADH dehydrogenase subunit H	[C] COG1005 NADH:ubiquinone oxidoreductase subunit 1 (chain H)
Group_2654.family.1	putative hydantoin racemase	[E] COG4126 Hydantoin racemase
Group_267.family.1	ceramide glucosyltransferase	[M] COG1215 Glycosyltransferases, probably involved in cell wall biogenesis
Group_268.family.1	hypothetical protein	[I] COG1562 Phytoene/squalene synthetase
Group_27.family.2	betB betaine aldehyde dehydrogenase	[C] COG1012 NAD-dependent aldehyde dehydrogenases
Group_2710.family.1	acetoacetate decarboxylase	[Q] COG4689 Acetoacetate decarboxylase
Group_2712.family.1	peptidase C15 pyroglutamyl peptidase I	[O] COG2039 Pyrrolidone-carboxylate peptidase (N-terminal pyroglutamyl peptidase)
Group_2713.family.1	peptidase C15 pyroglutamyl peptidase I	[O] COG2039 Pyrrolidone-carboxylate peptidase (N-terminal pyroglutamyl peptidase)
Group_2724.family.1	nad5 NADH dehydrogenase subunit 5	[CP] COG1009 NADH:ubiquinone oxidoreductase subunit 5 (chain L)/Multisubunit Na+/H+ antiporter, MnhA subunit
Group_2725.family.1	NADH dehydrogenase subunit N	[C] COG1007 NADH:ubiquinone oxidoreductase subunit 2 (chain N)
Group_2734.family.1	tyrosyl-tRNA synthetase	[J] COG0162 Tyrosyl-tRNA synthetase
Group_277.family.1	NADH dehydrogenase subunit C	[C] COG0852 NADH:ubiquinone oxidoreductase 27 kD subunit
Group_2776.family.1	hypothetical protein	[S] COG0217 Uncharacterized conserved protein
Group_2826.family.1	hypothetical protein	NONE
Group_2886.family.1	ATP12 ATPase	[O] COG5387 Chaperone required for the assembly of the mitochondrial F1-ATPase
Group_29.family.3	PREDICTED: hypothetical protein, partial	[I] COG0365 Acyl-coenzyme A synthetases/AMP-(fatty) acid ligases
Group_2919.family.1	pyrroline-5-carboxylate reductase	[E] COG0345 Pyrroline-5-carboxylate reductase
Group_292.family.1	ubiquinone biosynthesis protein COQ7	[H] COG2941 Ubiquinone biosynthesis protein COQ7
Group_294.family.1	ATP-dependent chaperone ClpB	[O] COG0542 ATPases with chaperone activity, ATP-binding subunit
Group_2968.family.1	hypothetical protein	[S] COG1565 Uncharacterized conserved protein
Group_2969.family.1	hypothetical protein	[TA] COG5238 Ran GTPase-activating protein (RanGAP) involved in mRNA processing and transport
Group_297.family.1	trmE tRNA modification GTPase TrmE	[R] COG0486 Predicted GTPase
Group_299.family.1	GTP-binding proten HflX	[R] COG2262 GTPases
Group_3019.family.1	Surfeit locus 1 family protein	[S] COG3346 Uncharacterized conserved protein
Group_3034.family.1	hscB co-chaperone HscB	[O] COG0484 DnaJ-class molecular chaperone with C-terminal Zn finger domain AND [O] COG2214 DnaJ-class molecular chaperone
Group_3053.family.1	iron-sulfur cluster assembly accessory protein	[S] COG0316 Uncharacterized conserved protein
Group_306.family.1	hypothetical protein	[S] COG5590 Uncharacterized conserved protein
Group_3063.family.1	MORN repeat-containing protein	[Z] COG5059 Kinesin-like protein
Group_3071.family.1	engB ribosome biogenesis GTP-binding protein YsxC	[R] COG0218 Predicted GTPase
Group_3077.family.1	hypothetical protein	[R] COG5307 SEC7 domain proteins
Group_308.family.1	mraW S-adenosyl-methyltransferase MraW	[M] COG0275 Predicted S-adenosylmethionine-dependent methyltransferase involved in cell envelope biogenesis
Group_31.family.1	sucA 2-oxoglutarate dehydrogenase E1 component	[C] COG0567 2-oxoglutarate dehydrogenase complex, dehydrogenase (E1) component, and related enzymes
Group_311.family.1	Sec7 domain protein	[R] COG5307 SEC7 domain proteins
Group_316.family.1	hypothetical protein	NONE
Group_3189.family.1	BolA family protein	[T] COG0271 Stress-induced morphogen (activity unknown)
Group_319.family.1	PREDICTED: hypothetical protein	[E] COG0665 Glycine/D-amino acid oxidases (deaminating)
Group_3196.family.1	hypothetical protein	[S] COG1359 Uncharacterized conserved protein
Group_32.family.1	MORN repeat-containing protein	[S] COG4642 Uncharacterized protein conserved in bacteria
Group_321.family.1	predicted protein	NONE
Group_3224.family.1	SE (SERRATE); DNA binding / transcription factor	NONE
Group_324.family.1	hypothetical protein	[S] COG4285 Uncharacterized conserved protein
Group_3250.family.1	mnmA tRNA-specific 2-thiouridylase MnmA	[J] COG0482 Predicted tRNA(5-methylaminomethyl-2-thiouridylate) methyltransferase, contains the PP-loop ATPase domain
Group_326.family.1	gatB aspartyl/glutamyl-tRNA amidotransferase subunit B	[J] COG0064 Asp-tRNAAsn/Glu-tRNAGln amidotransferase B subunit (PET112 homolog)
Group_3277.family.1	phosphodiesterase I	[R] COG1524 Uncharacterized proteins of the AP superfamily
Group_328.family.1	NmrA family protein	[MG] COG0702 Predicted nucleoside-diphosphate-sugar epimerases
Group_329.family.2	clpP ATP-dependent Clp protease proteolytic subunit	[OU] COG0740 Protease subunit of ATP-dependent Clp proteases
Group_3338.family.1	rplU 50S ribosomal protein L21	[J] COG0261 Ribosomal protein L21
Group_3339.family.1	rplU 50S ribosomal protein L21	[J] COG0261 Ribosomal protein L21
Group_3359.family.1	hypothetical protein	[O] COG2214 DnaJ-class molecular chaperone
Group_3363.family.1	HAD-superfamily hydrolase subfamily IA variant 3	[S] COG5663 Uncharacterized conserved protein
Group_3399.family.1	hypothetical protein	[R] COG2329 Uncharacterized enzyme involved in biosynthesis of extracellular polysaccharides
Group_34.family.9	hypothetical protein	[R] COG0790 FOG: TPR repeat, SEL1 subfamily
Group_343.family.1	rpmA 50S ribosomal protein L27	[J] COG0211 Ribosomal protein L27
Group_3437.family.1	GTP-binding protein Era	[R] COG1159 GTPase
Group_344.family.1	hypothetical protein	[E] COG0624 Acetylornithine deacetylase/Succinyl-diaminopimelate desuccinylase and related deacylases
Group_346.family.2	predicted protein	[I] COG1960 Acyl-CoA dehydrogenases
Group_347.family.1	phosphoribosylamine--glycine ligase	[F] COG0151 Phosphoribosylamine-glycine ligase
Group_347.family.2	phosphoribosylaminoimidazole synthetase	[F] COG0150 Phosphoribosylaminoimidazole (AIR) synthetase AND [F] COG0151 Phosphoribosylamine-glycine ligase
Group_348.family.1	ubiquinol-cytochrome C chaperone	[R] COG5210 GTPase-activating protein AND [S] COG5452 Uncharacterized conserved protein
Group_3486.family.1	metallo-beta-lactamase family protein	[R] COG0595 Predicted hydrolase of the metallo-beta-lactamase superfamily
Group_3542.family.1	CMP/dCMP deaminase zinc-binding	[FJ] COG0590 Cytosine/adenosine deaminases
Group_3553.family.1	thioredoxin	[O] COG3118 Thioredoxin domain-containing protein
Group_358.family.1	hypothetical protein	[S] COG2938 Uncharacterized conserved protein
Group_3620.family.1	UDP-N-acetylglucosamine acyltransferase	[M] COG1043 Acyl-[acyl carrier protein]--UDP-N-acetylglucosamine O-acyltransferase
Group_364.family.1	Sulfate Permease (SulP) Family	[P] COG0659 Sulfate permease and related transporters (MFS superfamily)
Group_365.family.2	rluC ribosomal large subunit pseudouridine synthase C	[J] COG0564 Pseudouridylate synthases, 23S RNA-specific
Group_3650.family.1	infB translation initiation factor IF-2	[J] COG0532 Translation initiation factor 2 (IF-2; GTPase)
Group_366.family.1	peptidase C14 caspase catalytic subunit p20	[NU] COG3063 Tfp pilus assembly protein PilF AND [U] COG5010 Flp pilus assembly protein TadD, contains TPR repeats
Group_367.family.1	era GTP-binding protein Era	[R] COG1159 GTPase
Group_370.family.1	carbohydrate kinase FGGY	[C] COG1069 Ribulose kinase AND [G] COG1070 Sugar (pentulose and hexulose) kinases
Group_3715.family.1	NAD-dependent epimerase/dehydratase	[MG] COG0702 Predicted nucleoside-diphosphate-sugar epimerases
Group_3727.family.1	rpsF 30S ribosomal protein S6	[J] COG0360 Ribosomal protein S6
Group_3731.family.1	hypothetical protein	[S] COG3146 Uncharacterized protein conserved in bacteria
Group_3748.family.1	cyclase/dehydrase	[I] COG2867 Oligoketide cyclase/lipid transport protein
Group_3755.family.1	argininosuccinate synthase	[E] COG0137 Argininosuccinate synthase
Group_376.family.1	import inner membrane translocase subunit Tim44	[S] COG4395 Uncharacterized protein conserved in bacteria
Group_378.family.1	glycine cleavage system protein H	[E] COG0509 Glycine cleavage system H protein (lipoate-binding)
Group_3788.family.1	rplN 50S ribosomal protein L14	[J] COG0093 Ribosomal protein L14
Group_3789.family.1	coaE dephospho-CoA kinase	[H] COG0237 Dephospho-CoA kinase
Group_380.family.2	carbohydrate kinase thermoresistant glucokinase	[G] COG3265 Gluconate kinase
Group_380.family.3	carbohydrate kinase thermoresistant glucokinase family	[G] COG3265 Gluconate kinase
Group_382.family.1	rpl11 ribosomal protein L11	[J] COG0080 Ribosomal protein L11
Group_384.family.1	atpC F0F1 ATP synthase subunit epsilon	[C] COG0355 F0F1-type ATP synthase, epsilon subunit (mitochondrial delta subunit)
Group_3857.family.1	hemimethylated DNA binding protein	[S] COG3785 Uncharacterized conserved protein
Group_3858.family.1	hemimethylated DNA binding protein	[S] COG3785 Uncharacterized conserved protein
Group_386.family.1	rpsI 30S ribosomal protein S9	[J] COG0103 Ribosomal protein S9
Group_3864.family.1	C-5 sterol desaturase	[I] COG3000 Sterol desaturase
Group_387.family.1	hypothetical protein	[O] COG5160 Protease, Ulp1 family
Group_3886.family.1	rpsN 30S ribosomal protein S14	[J] COG0199 Ribosomal protein S14
Group_3887.family.1	rpsN 30S ribosomal protein S14	[J] COG0199 Ribosomal protein S14
Group_3958.family.1	Citryl-CoA lyase	[G] COG2301 Citrate lyase beta subunit
Group_3995.family.1	cyaY frataxin-like protein	[P] COG1965 Protein implicated in iron transport, frataxin homolog
Group_4.family.1	PREDICTED: similar to transposase	[L] COG2801 Transposase and inactivated derivatives
Group_4013.family.1	truA tRNA pseudouridine synthase A	[J] COG0101 Pseudouridylate synthase
Group_4025.family.1	glucosamine--fructose-6-phosphate aminotransferase	[M] COG0449 Glucosamine 6-phosphate synthetase, contains amidotransferase and phosphosugar isomerase domains
Group_4051.family.1	hypothetical protein	[S] COG2938 Uncharacterized conserved protein
Group_406.family.1	hypothetical protein	[S] COG2833 Uncharacterized protein conserved in bacteria
Group_4137.family.1	rpsJ 30S ribosomal protein S10	[J] COG0051 Ribosomal protein S10
Group_4143.family.1	rpmB 50S ribosomal protein L28	[J] COG0227 Ribosomal protein L28
Group_416.family.1	arginine/ornithine transport system ATPase	[E] COG1703 Putative periplasmic protein kinase ArgK and related GTPases of G3E family
Group_42.family.1	glutaredoxin-like protein grla	[O] COG0278 Glutaredoxin-related protein
Group_422.family.1	NADH dehydrogenase	[C] COG3761 NADH:ubiquinone oxidoreductase 17.2 kD subunit
Group_4229.family.1	hypothetical protein	[S] COG5508 Uncharacterized conserved small protein
Group_4244.family.1	atp3 ATP synthase F1 subunit gamma	[C] COG0224 F0F1-type ATP synthase, gamma subunit
Group_4263.family.1	NAD-dependent epimerase/dehydratase	[MG] COG0702 Predicted nucleoside-diphosphate-sugar epimerases
Group_4326.family.1	outer membrane protein assembly complex YaeT protein	[M] COG4775 Outer membrane protein/protective antigen OMA87
Group_4359.family.1	hypothetical protein	NONE
Group_442.family.1	engB ribosome biogenesis GTP-binding protein YsxC	[R] COG0218 Predicted GTPase
Group_4481.family.1	ND2 NADH dehydrogenase subunit 2	[C] COG1007 NADH:ubiquinone oxidoreductase subunit 2 (chain N)
Group_4488.family.1	rplD 50S ribosomal protein L4	[J] COG0088 Ribosomal protein L4
Group_450.family.1	hslU ATP-dependent protease ATP-binding subunit HslU	[O] COG1220 ATP-dependent protease HslVU (ClpYQ), ATPase subunit
Group_455.family.1	outer membrane protein assembly complex YaeT protein	[M] COG4775 Outer membrane protein/protective antigen OMA87
Group_4586.family.1	hypothetical protein	NONE
Group_460.family.1	sdhC succinate dehydrogenase cytochrome b556 subunit	[C] COG2009 Succinate dehydrogenase/fumarate reductase, cytochrome b subunit
Group_4604.family.1	kdtA 3-deoxy-D-manno-octulosonic-acid transferase	[M] COG1519 3-deoxy-D-manno-octulosonic-acid transferase
Group_4610.family.1	ISSpo8 transposase	[L] COG3676 Transposase and inactivated derivatives
Group_462.family.1	tryptophanyl-tRNA synthetase	[J] COG0180 Tryptophanyl-tRNA synthetase
Group_464.family.1	ksgA dimethyladenosine transferase	[J] COG0030 Dimethyladenosine transferase (rRNA methylation)
Group_466.family.1	rplD 50S ribosomal protein L4	[J] COG0088 Ribosomal protein L4
Group_4684.family.1	arginase	[E] COG0010 Arginase/agmatinase/formimionoglutamate hydrolase, arginase family
Group_469.family.1	cytochrome c oxidase subunit I	[C] COG0843 Heme/copper-type cytochrome/quinol oxidases, subunit 1
Group_4690.family.1	rpsS 30S ribosomal protein S19	[J] COG0185 Ribosomal protein S19
Group_47.family.1	PREDICTED: hypothetical protein	[O] COG0625 Glutathione S-transferase
Group_4717.family.1	ND4 NADH dehydrogenase subunit 4	[C] COG1008 NADH:ubiquinone oxidoreductase subunit 4 (chain M)
Group_4721.family.1	cytochrome c oxidase subunit II	[C] COG1622 Heme/copper-type cytochrome/quinol oxidases, subunit 2
Group_4731.family.1	DSBA oxidoreductase	[Q] COG3917 2-hydroxychromene-2-carboxylate isomerase
Group_4754.family.1	rpsH 30S ribosomal protein S8	[J] COG0096 Ribosomal protein S8
Group_4764.family.1	DoxX	[S] COG2259 Predicted membrane protein
Group_4769.family.1	rpmE 50S ribosomal protein L31	[J] COG0254 Ribosomal protein L31
Group_4773.family.1	nucleoside 2-deoxyribosyltransferase	[F] COG3613 Nucleoside 2-deoxyribosyltransferase
Group_4794.family.1	lpxB lipid-A-disaccharide synthase	[M] COG0763 Lipid A disaccharide synthetase
Group_4844.family.1	CreA family protein	[S] COG3045 Uncharacterized protein conserved in bacteria
Group_4849.family.1	cytochrome b561 putative	[C] COG3038 Cytochrome B561
Group_4868.family.1	predicted protein	NONE
Group_4897.family.1	LamB/YcsF family protein	[R] COG1540 Uncharacterized proteins, homologs of lactam utilization protein B
Group_49.family.1	3-hydroxyisobutyryl-CoA hydrolase	[I] COG1024 Enoyl-CoA hydratase/carnithine racemase
Group_492.family.1	PREDICTED: similar to Follicular lymphoma variant translocation 1	[IQR] COG1028 Dehydrogenases with different specificities (related to short-chain alcohol dehydrogenases) AND [R] COG0300 Short-chain dehydrogenases of various substrate specificities
Group_4929.family.1	UDP-N-acetylglucosamine 1-carboxyvinyltransferase	[M] COG0766 UDP-N-acetylglucosamine enolpyruvyl transferase
Group_5.family.1	PREDICTED: zinc finger protein 84-like	[R] COG5048 FOG: Zn-finger
Group_501.family.1	SWIB/MDM2 domain-containing protein	[B] COG5531 SWIB-domain-containing proteins implicated in chromatin remodeling AND [B] COG5648 Chromatin-associated proteins containing the HMG domain
Group_504.family.1	coproporphyrinogen III oxidase	[H] COG0635 Coproporphyrinogen III oxidase and related Fe-S oxidoreductases
Group_518.family.1	rps2 ribosomal protein S2	[J] COG0052 Ribosomal protein S2
Group_519.family.1	polynucleotide adenylyltransferase region	[J] COG0617 tRNA nucleotidyltransferase/poly(A) polymerase
Group_520.family.1	GTP-binding protein TypA	[T] COG1217 Predicted membrane GTPase involved in stress response
Group_532.family.1	rplT 50S ribosomal protein L20	[J] COG0292 Ribosomal protein L20
Group_536.family.1	methylmalonyl-CoA epimerase	[E] COG0346 Lactoylglutathione lyase and related lyases
Group_55.family.2	dihydrolipoamide dehydrogenase	[C] COG1249 Pyruvate/2-oxoglutarate dehydrogenase complex, dihydrolipoamide dehydrogenase (E3) component, and related enzymes
Group_553.family.1	hypothetical protein	NONE
Group_558.family.1	lethal (3) 07882	NONE
Group_561.family.1	acetyl-CoA acetyltransferase	[I] COG0183 Acetyl-CoA acetyltransferase
Group_566.family.1	apaG ApaG	[P] COG2967 Uncharacterized protein affecting Mg2+/Co2+ transport
Group_586.family.1	glutaredoxin family protein	[O] COG0278 Glutaredoxin-related protein AND [O] COG0695 Glutaredoxin and related proteins
Group_587.family.1	rpsN 30S ribosomal protein S14	[J] COG0199 Ribosomal protein S14
Group_589.family.1	hypothetical protein H14E04.2	[F] COG0775 Nucleoside phosphorylase
Group_617.family.1	rps12 ribosomal protein S12	[J] COG0048 Ribosomal protein S12
Group_637.family.1	hypothetical protein	[S] COG3737 Uncharacterized conserved protein
Group_644.family.1	rplL 50S ribosomal protein L7/L12	[J] COG0222 Ribosomal protein L7/L12
Group_651.family.1	elongation factor G	[J] COG0480 Translation elongation factors (GTPases)
Group_655.family.1	methionine-R-sulfoxide reductase	[O] COG0229 Conserved domain frequently associated with peptide methionine sulfoxide reductase
Group_66.family.3	enoyl-CoA hydratase	[I] COG1024 Enoyl-CoA hydratase/carnithine racemase
Group_67.family.1	ferredoxin	[C] COG0633 Ferredoxin
Group_672.family.1	cytochrome b/b6 domain-containing protein	[C] COG1290 Cytochrome b subunit of the bc complex
Group_679.family.1	bifunctional 5 10-methylene-tetrahydrofolate dehydrogenase/ 5 10-methylene-tetrahydrofolate cyclohydrolase	[H] COG0190 5,10-methylene-tetrahydrofolate dehydrogenase/Methenyl tetrahydrofolate cyclohydrolase
Group_682.family.1	apaG ApaG	[P] COG2967 Uncharacterized protein affecting Mg2+/Co2+ transport
Group_70.family.1	groEL chaperonin GroEL	[O] COG0459 Chaperonin GroEL (HSP60 family)
Group_708.family.1	BolA family protein	[T] COG0271 Stress-induced morphogen (activity unknown)
Group_711.family.1	PREDICTED: similar to UDP-N-acetylglucosamine-2-epimerase/N-acetylmannosamine kinase	[KG] COG1940 Transcriptional regulator/sugar kinase
Group_713.family.1	hypothetical protein	[R] COG4976 Predicted methyltransferase (contains TPR repeat)
Group_72.family.1	AFG1 family ATPase	[R] COG1485 Predicted ATPase
Group_732.family.1	ATP-dependent protease peptidase subunit	[O] COG5405 ATP-dependent protease HslVU (ClpYQ), peptidase subunit
Group_733.family.1	peptidase C14 caspase catalytic subunit p20	[R] COG4249 Uncharacterized protein containing caspase domain
Group_76.family.1	long-chain-acyl-CoA synthetase	[IQ] COG0318 Acyl-CoA synthetases (AMP-forming)/AMP-acid ligases II
Group_77.family.1	fumC fumarate hydratase	[C] COG0114 Fumarase
Group_774.family.1	putative esterase	[R] COG3545 Predicted esterase of the alpha/beta hydrolase fold
Group_776.family.1	thioredoxin	[O] COG3118 Thioredoxin domain-containing protein
Group_777.family.1	frr ribosome recycling factor	[J] COG0233 Ribosome recycling factor
Group_78.family.1	3-mercaptopyruvate sulfurtransferase	[P] COG2897 Rhodanese-related sulfurtransferase
Group_788.family.1	hypothetical protein	[R] COG5048 FOG: Zn-finger
Group_79.family.1	pyruvate dehydrogenase (acetyl-transferring) E1 component alpha subunit	[C] COG1071 Pyruvate/2-oxoglutarate dehydrogenase complex, dehydrogenase (E1) component, eukaryotic type, alpha subunit
Group_790.family.1	peptidase C14 caspase catalytic subunit p20	[NU] COG3063 Tfp pilus assembly protein PilF AND [U] COG5010 Flp pilus assembly protein TadD, contains TPR repeats AND [S] COG2912 Uncharacterized conserved protein
Group_8.family.2	short-chain dehydrogenase/reductase SDR	[IQR] COG1028 Dehydrogenases with different specificities (related to short-chain alcohol dehydrogenases)
Group_8.family.5	xylitol dehydrogenase	[IQR] COG1028 Dehydrogenases with different specificities (related to short-chain alcohol dehydrogenases)
Group_804.family.1	engA GTP-binding protein EngA	[R] COG1160 Predicted GTPases
Group_809.family.1	hypothetical protein	[R] COG3897 Predicted methyltransferase
Group_81.family.1	cytochrome c class I	[C] COG3474 Cytochrome c2
Group_816.family.1	hypothetical protein NECHADRAFT_40647	[LR] COG0494 NTP pyrophosphohydrolases including oxidative damage repair enzymes
Group_82.family.2	electron transport protein SCO1/SenC	[R] COG1999 Uncharacterized protein SCO1/SenC/PrrC, involved in biogenesis of respiratory and photosynthetic systems
Group_820.family.1	rplV 50S ribosomal protein L22	[J] COG0091 Ribosomal protein L22
Group_825.family.1	hypothetical protein	[S] COG4391 Uncharacterized protein conserved in bacteria
Group_842.family.1	hypothetical protein	[NU] COG2064 Flp pilus assembly protein TadC
Group_853.family.1	rpmB 50S ribosomal protein L28	[J] COG0227 Ribosomal protein L28
Group_86.family.2	ribosomal RNA methyltransferase RrmJ/FtsJ	[J] COG0293 23S rRNA methylase
Group_867.family.1	Ankyrin repeat domain protein	[R] COG0666 FOG: Ankyrin repeat
Group_90.family.1	predicted protein	[S] COG3391 Uncharacterized conserved protein
Group_91.family.1	3-oxoacyl-(acyl carrier protein) synthase II	[IQ] COG0304 3-oxoacyl-(acyl-carrier-protein) synthase
Group_930.family.1	rplB 50S ribosomal protein L2	[J] COG0090 Ribosomal protein L2
Group_94.family.1	hypothetical protein	[O] COG0694 Thioredoxin-like proteins and domains
Group_946.family.1	1-deoxy-D-xylulose-5-phosphate synthase	[HI] COG1154 Deoxyxylulose-5-phosphate synthase
Group_952.family.1	elongation factor P	[J] COG0231 Translation elongation factor P (EF-P)/translation initiation factor 5A (eIF-5A)
Group_96.family.1	PREDICTED: hypothetical protein, partial	[F] COG0737 5'-nucleotidase/2',3'-cyclic phosphodiesterase and related esterases
Group_962.family.1	rpsD 30S ribosomal protein S4	[J] COG0522 Ribosomal protein S4 and related proteins
Group_965.family.1	YbaK/prolyl-tRNA synthetase associated region	[S] COG3760 Uncharacterized conserved protein
Group_966.family.1	truA tRNA pseudouridine synthase A	[J] COG0101 Pseudouridylate synthase
Group_969.family.1	rplS 50S ribosomal protein L19	[J] COG0335 Ribosomal protein L19
Group_970.family.1	rpl14 ribosomal protein L14	[J] COG0093 Ribosomal protein L14
Group_981.family.1	bifunctional N5-glutamine S-adenosyl-L-methionine-dependent methyltransferase/tRNA (m7G46) methyltransferase	[J] COG2890 Methylase of polypeptide chain release factors
Group_986.family.1	pseudouridine synthase Rsu	[J] COG1187 16S rRNA uridine-516 pseudouridylate synthase and related pseudouridylate synthases
Group_99.family.1	NADH dehydrogenase I subunit F	[C] COG1894 NADH:ubiquinone oxidoreductase, NADH-binding (51 kD) subunit
Group_990.family.2	rplF 50S ribosomal protein L6	[J] COG0097 Ribosomal protein L6P/L9E
Group_997.family.2	fabD malonyl CoA-acyl carrier protein transacylase	[I] COG0331 (acyl-carrier-protein) S-malonyltransferase

## Sheet: Pre-mitochondria COGs
[B] COG5531 SWIB-domain-containing proteins implicated in chromatin remodeling
[C] COG0022 Pyruvate/2-oxoglutarate dehydrogenase complex, dehydrogenase (E1) component, eukaryotic type, beta subunit
[C] COG0039 Malate/lactate dehydrogenases
[C] COG0045 Succinyl-CoA synthetase, beta subunit
[C] COG0055 F0F1-type ATP synthase, beta subunit
[C] COG0056 F0F1-type ATP synthase, alpha subunit
[C] COG0074 Succinyl-CoA synthetase, alpha subunit
[C] COG0114 Fumarase
[C] COG0221 Inorganic pyrophosphatase
[C] COG0224 F0F1-type ATP synthase, gamma subunit
[C] COG0240 Glycerol-3-phosphate dehydrogenase
[C] COG0281 Malic enzyme
[C] COG0348 Polyferredoxin
[C] COG0355 F0F1-type ATP synthase, epsilon subunit (mitochondrial delta subunit)
[C] COG0356 F0F1-type ATP synthase, subunit a
[C] COG0372 Citrate synthase
[C] COG0377 NADH:ubiquinone oxidoreductase 20 kD subunit and related Fe-S oxidoreductases
[C] COG0479 Succinate dehydrogenase/fumarate reductase, Fe-S protein subunit
[C] COG0508 Pyruvate/2-oxoglutarate dehydrogenase complex, dihydrolipoamide acyltransferase (E2) component, and related enzymes
[C] COG0567 2-oxoglutarate dehydrogenase complex, dehydrogenase (E1) component, and related enzymes
[C] COG0633 Ferredoxin
[C] COG0636 F0F1-type ATP synthase, subunit c/Archaeal/vacuolar-type H+-ATPase, subunit K
[C] COG0649 NADH:ubiquinone oxidoreductase 49 kD subunit 7
[C] COG0711 F0F1-type ATP synthase, subunit b
[C] COG0712 F0F1-type ATP synthase, delta subunit (mitochondrial oligomycin sensitivity protein)
[C] COG0713 NADH:ubiquinone oxidoreductase subunit 11 or 4L (chain K)
[C] COG0723 Rieske Fe-S protein
[C] COG0822 NifU homolog involved in Fe-S cluster formation
[C] COG0838 NADH:ubiquinone oxidoreductase subunit 3 (chain A)
[C] COG0839 NADH:ubiquinone oxidoreductase subunit 6 (chain J)
[C] COG0843 Heme/copper-type cytochrome/quinol oxidases, subunit 1
[C] COG0852 NADH:ubiquinone oxidoreductase 27 kD subunit
[C] COG1005 NADH:ubiquinone oxidoreductase subunit 1 (chain H)
[C] COG1007 NADH:ubiquinone oxidoreductase subunit 2 (chain N)
[C] COG1008 NADH:ubiquinone oxidoreductase subunit 4 (chain M)
[C] COG1034 NADH dehydrogenase/NADH:ubiquinone oxidoreductase 75 kD subunit (chain G)
[C] COG1048 Aconitase A
[C] COG1053 Succinate dehydrogenase/fumarate reductase, flavoprotein subunit
[C] COG1071 Pyruvate/2-oxoglutarate dehydrogenase complex, dehydrogenase (E1) component, eukaryotic type, alpha subunit
[C] COG1143 Formate hydrogenlyase subunit 6/NADH:ubiquinone oxidoreductase 23 kD subunit (chain I)
[C] COG1146 Ferredoxin
[C] COG1249 Pyruvate/2-oxoglutarate dehydrogenase complex, dihydrolipoamide dehydrogenase (E3) component, and related enzymes
[C] COG1271 Cytochrome bd-type quinol oxidase, subunit 1
[C] COG1290 Cytochrome b subunit of the bc complex
[C] COG1294 Cytochrome bd-type quinol oxidase, subunit 2
[C] COG1301 Na+/H+-dicarboxylate symporters
[C] COG1622 Heme/copper-type cytochrome/quinol oxidases, subunit 2
[C] COG1845 Heme/copper-type cytochrome/quinol oxidase, subunit 3
[C] COG1894 NADH:ubiquinone oxidoreductase, NADH-binding (51 kD) subunit
[C] COG1905 NADH:ubiquinone oxidoreductase 24 kD subunit
[C] COG2009 Succinate dehydrogenase/fumarate reductase, cytochrome b subunit
[C] COG2010 Cytochrome c, mono- and diheme variants
[C] COG2142 Succinate dehydrogenase, hydrophobic anchor subunit
[C] COG2857 Cytochrome c1
[C] COG2993 Cbb3-type cytochrome oxidase, cytochrome c subunit
[C] COG3038 Cytochrome B561
[C] COG3202 ATP/ADP translocase
[C] COG3474 Cytochrome c2
[C] COG3761 NADH:ubiquinone oxidoreductase 17.2 kD subunit
[C] COG4230 Delta 1-pyrroline-5-carboxylate dehydrogenase
[CE] COG0473 Isocitrate/isopropylmalate dehydrogenase
[CP] COG0651 Formate hydrogenlyase subunit 3/Multisubunit Na+/H+ antiporter, MnhD subunit
[CP] COG1009 NADH:ubiquinone oxidoreductase subunit 5 (chain L)/Multisubunit Na+/H+ antiporter, MnhA subunit
[CR] COG0604 NADPH:quinone reductase and related Zn-dependent oxidoreductases
[D] COG0037 Predicted ATPase of the PP-loop superfamily implicated in cell cycle control
[D] COG0206 Cell division GTPase
[D] COG0424 Nucleotide-binding protein implicated in inhibition of septum formation
[D] COG0445 NAD/FAD-utilizing enzyme apparently involved in cell division
[D] COG0489 ATPases involved in chromosome partitioning
[D] COG0772 Bacterial cell division membrane protein
[D] COG0849 Actin-like ATPase involved in cell division
[D] COG1077 Actin-like ATPase involved in cell morphogenesis
[D] COG1192 ATPases involved in chromosome partitioning
[D] COG1196 Chromosome segregation ATPases
[D] COG1674 DNA segregation ATPase FtsK/SpoIIIE and related proteins
[D] COG2917 Intracellular septation protein A
[D] COG2919 Septum formation initiator
[E] COG0006 Xaa-Pro aminopeptidase
[E] COG0112 Glycine/serine hydroxymethyltransferase
[E] COG0135 Phosphoribosylanthranilate isomerase
[E] COG0136 Aspartate-semialdehyde dehydrogenase
[E] COG0174 Glutamine synthetase
[E] COG0253 Diaminopimelate epimerase
[E] COG0260 Leucyl aminopeptidase
[E] COG0289 Dihydrodipicolinate reductase
[E] COG0346 Lactoylglutathione lyase and related lyases
[E] COG0436 Aspartate/tyrosine/aromatic aminotransferase
[E] COG0527 Aspartokinases
[E] COG0531 Amino acid transporters
[E] COG0548 Acetylglutamate kinase
[E] COG0624 Acetylornithine deacetylase/Succinyl-diaminopimelate desuccinylase and related deacylases
[E] COG0665 Glycine/D-amino acid oxidases (deaminating)
[E] COG0683 ABC-type branched-chain amino acid transport systems, periplasmic component
[E] COG0703 Shikimate kinase
[E] COG0765 ABC-type amino acid transport system, permease component
[E] COG1104 Cysteine sulfinate desulfinase/cysteine desulfurase and related enzymes
[E] COG1115 Na+/alanine symporter
[E] COG1126 ABC-type polar amino acid transport system, ATPase component
[E] COG1171 Threonine dehydratase
[E] COG1305 Transglutaminase-like enzymes, putative cysteine proteases
[E] COG1703 Putative periplasmic protein kinase ArgK and related GTPases of G3E family
[E] COG1770 Protease II
[E] COG2171 Tetrahydrodipicolinate N-succinyltransferase
[E] COG2317 Zn-dependent carboxypeptidase
[E] COG2902 NAD-specific glutamate dehydrogenase
[EH] COG0115 Branched-chain amino acid aminotransferase/4-amino-4-deoxychorismate lyase
[EM] COG0329 Dihydrodipicolinate synthase/N-acetylneuraminate lyase
[ER] COG0493 NADPH-dependent glutamate synthase beta chain and related oxidoreductases
[ER] COG0591 Na+/proline symporter
[ET] COG0834 ABC-type amino acid transport/signal transduction systems, periplasmic component/domain
[F] COG0105 Nucleoside diphosphate kinase
[F] COG0125 Thymidylate kinase
[F] COG0150 Phosphoribosylaminoimidazole (AIR) synthetase
[F] COG0151 Phosphoribosylamine-glycine ligase
[F] COG0152 Phosphoribosylaminoimidazolesuccinocarboxamide (SAICAR) synthase
[F] COG0167 Dihydroorotate dehydrogenase
[F] COG0194 Guanylate kinase
[F] COG0208 Ribonucleotide reductase, beta subunit
[F] COG0209 Ribonucleotide reductase, alpha subunit
[F] COG0232 dGTP triphosphohydrolase
[F] COG0283 Cytidylate kinase
[F] COG0504 CTP synthase (UTP-ammonia lyase)
[F] COG0528 Uridylate kinase
[F] COG0563 Adenylate kinase and related kinases
[F] COG0717 Deoxycytidine deaminase
[F] COG0756 dUTPase
[F] COG1051 ADP-ribose pyrophosphatase
[F] COG1351 Predicted alternative thymidylate synthase
[F] COG2131 Deoxycytidylate deaminase
[FE] COG0462 Phosphoribosylpyrophosphate synthetase
[FGR] COG0537 Diadenosine tetraphosphate (Ap4A) hydrolase and other HIT family hydrolases
[FJ] COG0590 Cytosine/adenosine deaminases
[FP] COG0248 Exopolyphosphatase
[G] COG0021 Transketolase
[G] COG0036 Pentose-5-phosphate-3-epimerase
[G] COG0057 Glyceraldehyde-3-phosphate dehydrogenase/erythrose-4-phosphate dehydrogenase
[G] COG0061 Predicted sugar kinase
[G] COG0126 3-phosphoglycerate kinase
[G] COG0148 Enolase
[G] COG0149 Triosephosphate isomerase
[G] COG0166 Glucose-6-phosphate isomerase
[G] COG0176 Transaldolase
[G] COG0235 Ribulose-5-phosphate 4-epimerase and related epimerases and aldolases
[G] COG0406 Fructose-2,6-bisphosphatase
[G] COG0483 Archaeal fructose-1,6-bisphosphatase and related enzymes of inositol monophosphatase family
[G] COG0574 Phosphoenolpyruvate synthase/pyruvate phosphate dikinase
[G] COG0647 Predicted sugar phosphatases of the HAD superfamily
[G] COG0696 Phosphoglyceromutase
[G] COG0698 Ribose 5-phosphate isomerase RpiB
[G] COG0726 Predicted xylanase/chitin deacetylase
[G] COG1109 Phosphomannomutase
[G] COG1472 Beta-glucosidase-related glycosidases
[G] COG1494 Fructose-1,6-bisphosphatase/sedoheptulose 1,7-bisphosphatase and related proteins
[G] COG1830 DhnA-type fructose-1,6-bisphosphate aldolase and related enzymes
[G] COG2211 Na+/melibiose symporter and related transporters
[G] COG2271 Sugar phosphate permease
[G] COG2814 Arabinose efflux permease
[GER] COG0697 Permeases of the drug/metabolite transporter (DMT) superfamily
[GM] COG1134 ABC-type polysaccharide/polyol phosphate transport system, ATPase component
[GM] COG1682 ABC-type polysaccharide/polyol phosphate export systems, permease component
[HC] COG0654 2-polyprenyl-6-methoxyphenol hydroxylase and related FAD-dependent oxidoreductases
[H] COG0043 3-polyprenyl-4-hydroxybenzoate decarboxylase and related decarboxylases
[H] COG0054 Riboflavin synthase beta-chain
[H] COG0108 3,4-dihydroxy-2-butanone 4-phosphate synthase
[H] COG0113 Delta-aminolevulinic acid dehydratase
[H] COG0117 Pyrimidine deaminase
[H] COG0132 Dethiobiotin synthetase
[H] COG0142 Geranylgeranyl pyrophosphate synthase
[H] COG0156 7-keto-8-aminopelargonate synthetase and related enzymes
[H] COG0161 Adenosylmethionine-8-amino-7-oxononanoate aminotransferase
[H] COG0163 3-polyprenyl-4-hydroxybenzoate decarboxylase
[H] COG0171 NAD synthase
[H] COG0181 Porphobilinogen deaminase
[H] COG0190 5,10-methylene-tetrahydrofolate dehydrogenase/Methenyl tetrahydrofolate cyclohydrolase
[H] COG0192 S-adenosylmethionine synthetase
[H] COG0196 FAD synthase
[H] COG0212 5-formyltetrahydrofolate cyclo-ligase
[H] COG0237 Dephospho-CoA kinase
[H] COG0276 Protoheme ferro-lyase (ferrochelatase)
[H] COG0285 Folylpolyglutamate synthase
[H] COG0294 Dihydropteroate synthase and related enzymes
[H] COG0302 GTP cyclohydrolase I
[H] COG0307 Riboflavin synthase alpha chain
[H] COG0320 Lipoate synthase
[H] COG0321 Lipoate-protein ligase B
[H] COG0340 Biotin-(acetyl-CoA carboxylase) ligase
[H] COG0382 4-hydroxybenzoate polyprenyltransferase and related prenyltransferases
[H] COG0407 Uroporphyrinogen-III decarboxylase
[H] COG0408 Coproporphyrinogen III oxidase
[H] COG0452 Phosphopantothenoylcysteine synthetase/decarboxylase
[H] COG0502 Biotin synthase and related enzymes
[H] COG0635 Coproporphyrinogen III oxidase and related Fe-S oxidoreductases
[H] COG0669 Phosphopantetheine adenylyltransferase
[H] COG0720 6-pyruvoyl-tetrahydropterin synthase
[H] COG0801 7,8-dihydro-6-hydroxymethylpterin-pyrophosphokinase
[H] COG1057 Nicotinic acid mononucleotide adenylyltransferase
[H] COG1539 Dihydroneopterin aldolase
[H] COG1564 Thiamine pyrophosphokinase
[H] COG1587 Uroporphyrinogen-III synthase
[H] COG2226 Methylase involved in ubiquinone/menaquinone biosynthesis
[H] COG2227 2-polyprenyl-3-methyl-5-hydroxy-6-metoxy-1,4-benzoquinol methylase
[H] COG2941 Ubiquinone biosynthesis protein COQ7
[H] COG5424 Pyrroloquinoline quinone (Coenzyme PQQ) biosynthesis protein C
[HI] COG1154 Deoxyxylulose-5-phosphate synthase
[HJ] COG0189 Glutathione synthase/Ribosomal protein S6 modification enzyme (glutaminyl transferase)
[I] COG0020 Undecaprenyl pyrophosphate synthase
[I] COG0170 Dolichol kinase
[I] COG0183 Acetyl-CoA acetyltransferase
[I] COG0204 1-acyl-sn-glycerol-3-phosphate acyltransferase
[I] COG0245 2C-methyl-D-erythritol 2,4-cyclodiphosphate synthase
[I] COG0331 (acyl-carrier-protein) S-malonyltransferase
[I] COG0332 3-oxoacyl-[acyl-carrier-protein] synthase III
[I] COG0365 Acyl-coenzyme A synthetases/AMP-(fatty) acid ligases
[I] COG0416 Fatty acid/phospholipid biosynthesis enzyme
[I] COG0558 Phosphatidylglycerophosphate synthase
[I] COG0575 CDP-diglyceride synthetase
[I] COG0623 Enoyl-[acyl-carrier-protein] reductase (NADH)
[I] COG0671 Membrane-associated phospholipid phosphatase
[I] COG0688 Phosphatidylserine decarboxylase
[I] COG0736 Phosphopantetheinyl transferase (holo-ACP synthase)
[I] COG0743 1-deoxy-D-xylulose 5-phosphate reductoisomerase
[I] COG0764 3-hydroxymyristoyl/3-hydroxydecanoyl-(acyl carrier protein) dehydratases
[I] COG0821 Enzyme involved in the deoxyxylulose pathway of isoprenoid biosynthesis
[I] COG1024 Enoyl-CoA hydratase/carnithine racemase
[I] COG1183 Phosphatidylserine synthase
[I] COG1250 3-hydroxyacyl-CoA dehydrogenase
[I] COG1267 Phosphatidylglycerophosphatase A and related proteins
[I] COG1398 Fatty-acid desaturase
[I] COG1502 Phosphatidylserine/phosphatidylglycerophosphate/cardiolipin synthases and related enzymes
[I] COG1562 Phytoene/squalene synthetase
[I] COG1947 4-diphosphocytidyl-2C-methyl-D-erythritol 2-phosphate synthase
[I] COG2267 Lysophospholipase
[I] COG2867 Oligoketide cyclase/lipid transport protein
[I] COG3243 Poly(3-hydroxyalkanoate) synthetase
[I] COG4770 Acetyl/propionyl-CoA carboxylase, alpha subunit
[I] COG4799 Acetyl-CoA carboxylase, carboxyltransferase component (subunits alpha and beta)
[IM] COG0761 Penicillin tolerance protein
[IQ] COG0236 Acyl carrier protein
[IQ] COG0304 3-oxoacyl-(acyl-carrier-protein) synthase
[IQ] COG0318 Acyl-CoA synthetases (AMP-forming)/AMP-acid ligases II
[IQR] COG1028 Dehydrogenases with different specificities (related to short-chain alcohol dehydrogenases)
[J] COG0008 Glutamyl- and glutaminyl-tRNA synthetases
[J] COG0009 Putative translation factor (SUA5)
[J] COG0012 Predicted GTPase, probable translation factor
[J] COG0013 Alanyl-tRNA synthetase
[J] COG0016 Phenylalanyl-tRNA synthetase alpha subunit
[J] COG0018 Arginyl-tRNA synthetase
[J] COG0024 Methionine aminopeptidase
[J] COG0030 Dimethyladenosine transferase (rRNA methylation)
[J] COG0042 tRNA-dihydrouridine synthase
[J] COG0048 Ribosomal protein S12
[J] COG0049 Ribosomal protein S7
[J] COG0050 GTPases - translation elongation factors
[J] COG0051 Ribosomal protein S10
[J] COG0052 Ribosomal protein S2
[J] COG0060 Isoleucyl-tRNA synthetase
[J] COG0064 Asp-tRNAAsn/Glu-tRNAGln amidotransferase B subunit (PET112 homolog)
[J] COG0072 Phenylalanyl-tRNA synthetase beta subunit
[J] COG0080 Ribosomal protein L11
[J] COG0081 Ribosomal protein L1
[J] COG0087 Ribosomal protein L3
[J] COG0088 Ribosomal protein L4
[J] COG0089 Ribosomal protein L23
[J] COG0090 Ribosomal protein L2
[J] COG0091 Ribosomal protein L22
[J] COG0092 Ribosomal protein S3
[J] COG0093 Ribosomal protein L14
[J] COG0094 Ribosomal protein L5
[J] COG0096 Ribosomal protein S8
[J] COG0097 Ribosomal protein L6P/L9E
[J] COG0098 Ribosomal protein S5
[J] COG0099 Ribosomal protein S13
[J] COG0100 Ribosomal protein S11
[J] COG0101 Pseudouridylate synthase
[J] COG0102 Ribosomal protein L13
[J] COG0103 Ribosomal protein S9
[J] COG0124 Histidyl-tRNA synthetase
[J] COG0130 Pseudouridine synthase
[J] COG0143 Methionyl-tRNA synthetase
[J] COG0154 Asp-tRNAAsn/Glu-tRNAGln amidotransferase A subunit and related amidases
[J] COG0162 Tyrosyl-tRNA synthetase
[J] COG0172 Seryl-tRNA synthetase
[J] COG0173 Aspartyl-tRNA synthetase
[J] COG0180 Tryptophanyl-tRNA synthetase
[J] COG0184 Ribosomal protein S15P/S13E
[J] COG0185 Ribosomal protein S19
[J] COG0186 Ribosomal protein S17
[J] COG0193 Peptidyl-tRNA hydrolase
[J] COG0197 Ribosomal protein L16/L10E
[J] COG0198 Ribosomal protein L24
[J] COG0199 Ribosomal protein S14
[J] COG0200 Ribosomal protein L15
[J] COG0203 Ribosomal protein L17
[J] COG0211 Ribosomal protein L27
[J] COG0215 Cysteinyl-tRNA synthetase
[J] COG0216 Protein chain release factor A
[J] COG0222 Ribosomal protein L7/L12
[J] COG0223 Methionyl-tRNA formyltransferase
[J] COG0227 Ribosomal protein L28
[J] COG0228 Ribosomal protein S16
[J] COG0230 Ribosomal protein L34
[J] COG0231 Translation elongation factor P (EF-P)/translation initiation factor 5A (eIF-5A)
[J] COG0233 Ribosome recycling factor
[J] COG0238 Ribosomal protein S18
[J] COG0242 N-formylmethionyl-tRNA deformylase
[J] COG0244 Ribosomal protein L10
[J] COG0254 Ribosomal protein L31
[J] COG0255 Ribosomal protein L29
[J] COG0256 Ribosomal protein L18
[J] COG0257 Ribosomal protein L36
[J] COG0261 Ribosomal protein L21
[J] COG0264 Translation elongation factor Ts
[J] COG0267 Ribosomal protein L33
[J] COG0268 Ribosomal protein S20
[J] COG0290 Translation initiation factor 3 (IF-3)
[J] COG0291 Ribosomal protein L35
[J] COG0292 Ribosomal protein L20
[J] COG0293 23S rRNA methylase
[J] COG0324 tRNA delta(2)-isopentenylpyrophosphate transferase
[J] COG0333 Ribosomal protein L32
[J] COG0335 Ribosomal protein L19
[J] COG0336 tRNA-(guanine-N1)-methyltransferase
[J] COG0343 Queuine/archaeosine tRNA-ribosyltransferase
[J] COG0349 Ribonuclease D
[J] COG0359 Ribosomal protein L9
[J] COG0360 Ribosomal protein S6
[J] COG0361 Translation initiation factor 1 (IF-1)
[J] COG0441 Threonyl-tRNA synthetase
[J] COG0442 Prolyl-tRNA synthetase
[J] COG0480 Translation elongation factors (GTPases)
[J] COG0482 Predicted tRNA(5-methylaminomethyl-2-thiouridylate) methyltransferase, contains the PP-loop ATPase domain
[J] COG0495 Leucyl-tRNA synthetase
[J] COG0522 Ribosomal protein S4 and related proteins
[J] COG0525 Valyl-tRNA synthetase
[J] COG0532 Translation initiation factor 2 (IF-2; GTPase)
[J] COG0539 Ribosomal protein S1
[J] COG0564 Pseudouridylate synthases, 23S RNA-specific
[J] COG0565 rRNA methylase
[J] COG0566 rRNA methylases
[J] COG0594 RNase P protein component
[J] COG0617 tRNA nucleotidyltransferase/poly(A) polymerase
[J] COG0621 2-methylthioadenine synthetase
[J] COG0689 RNase PH
[J] COG0721 Asp-tRNAAsn/Glu-tRNAGln amidotransferase C subunit
[J] COG0751 Glycyl-tRNA synthetase, beta subunit
[J] COG0752 Glycyl-tRNA synthetase, alpha subunit
[J] COG0806 RimM protein, required for 16S rRNA processing
[J] COG0809 S-adenosylmethionine:tRNA-ribosyltransferase-isomerase (queuine synthetase)
[J] COG0828 Ribosomal protein S21
[J] COG0858 Ribosome-binding factor A
[J] COG1185 Polyribonucleotide nucleotidyltransferase (polynucleotide phosphorylase)
[J] COG1186 Protein chain release factor B
[J] COG1187 16S rRNA uridine-516 pseudouridylate synthase and related pseudouridylate synthases
[J] COG1384 Lysyl-tRNA synthetase (class I)
[J] COG1530 Ribonucleases G and E
[J] COG1544 Ribosome-associated protein Y (PSrp-1)
[J] COG1670 Acetyltransferases, including N-acetylases of ribosomal proteins
[J] COG1825 Ribosomal protein L25 (general stress protein Ctc)
[J] COG1841 Ribosomal protein L30/L7E
[J] COG2890 Methylase of polypeptide chain release factors
[J] COG2913 Small protein A (tmRNA-binding)
[K] COG0085 DNA-directed RNA polymerase, beta subunit/140 kD subunit
[K] COG0086 DNA-directed RNA polymerase, beta' subunit/160 kD subunit
[K] COG0195 Transcription elongation factor
[K] COG0202 DNA-directed RNA polymerase, alpha subunit/40 kD subunit
[K] COG0250 Transcription antiterminator
[K] COG0568 DNA-directed RNA polymerase, sigma subunit (sigma70/sigma32)
[K] COG0571 dsRNA-specific ribonuclease
[K] COG0781 Transcription termination factor
[K] COG0782 Transcription elongation factor
[K] COG0789 Predicted transcriptional regulators
[K] COG1158 Transcription termination factor
[K] COG1278 Cold shock proteins
[K] COG1327 Predicted transcriptional regulator, consists of a Zn-ribbon and ATP-cone domains
[K] COG1329 Transcriptional regulators, similar to M. xanthus CarD
[K] COG1396 Predicted transcriptional regulators
[K] COG1475 Predicted transcriptional regulators
[K] COG1476 Predicted transcriptional regulators
[K] COG1508 DNA-directed RNA polymerase specialized sigma subunit, sigma54 homolog
[K] COG1521 Putative transcriptional regulator, homolog of Bvg accessory factor
[K] COG1678 Putative transcriptional regulator
[K] COG1758 DNA-directed RNA polymerase, subunit K/omega
[K] COG1959 Predicted transcriptional regulator
[L] COG0084 Mg-dependent DNase
[L] COG0164 Ribonuclease HII
[L] COG0177 Predicted EndoIII-related endonuclease
[L] COG0178 Excinuclease ATPase subunit
[L] COG0187 Type IIA topoisomerase (DNA gyrase/topo II, topoisomerase IV), B subunit
[L] COG0188 Type IIA topoisomerase (DNA gyrase/topo II, topoisomerase IV), A subunit
[L] COG0210 Superfamily I DNA and RNA helicases
[L] COG0249 Mismatch repair ATPase (MutS family)
[L] COG0266 Formamidopyrimidine-DNA glycosylase
[L] COG0272 NAD-dependent DNA ligase (contains BRCT domain type II)
[L] COG0305 Replicative DNA helicase
[L] COG0322 Nuclease subunit of the excinuclease complex
[L] COG0323 DNA mismatch repair enzyme (predicted ATPase)
[L] COG0328 Ribonuclease HI
[L] COG0338 Site-specific DNA methylase
[L] COG0353 Recombinational DNA repair protein (RecF pathway)
[L] COG0358 DNA primase (bacterial type)
[L] COG0468 RecA/RadA recombinase
[L] COG0470 ATPase involved in DNA replication
[L] COG0497 ATPase involved in DNA repair
[L] COG0550 Topoisomerase IA
[L] COG0556 Helicase subunit of the DNA excision repair complex
[L] COG0582 Integrase
[L] COG0587 DNA polymerase III, alpha subunit
[L] COG0592 DNA polymerase sliding clamp subunit (PCNA homolog)
[L] COG0593 ATPase involved in DNA replication initiation
[L] COG0608 Single-stranded DNA-specific exonuclease
[L] COG0629 Single-stranded DNA-binding protein
[L] COG0632 Holliday junction resolvasome, DNA-binding subunit
[L] COG0708 Exonuclease III
[L] COG0742 N6-adenine-specific methylase
[L] COG0749 DNA polymerase I - 3'-5' exonuclease and polymerase domains
[L] COG0776 Bacterial nucleoid DNA-binding protein
[L] COG0792 Predicted endonuclease distantly related to archaeal Holliday junction resolvase
[L] COG0816 Predicted endonuclease involved in recombination (possible Holliday junction resolvase in Mycoplasmas and B. subtilis)
[L] COG0817 Holliday junction resolvasome, endonuclease subunit
[L] COG0847 DNA polymerase III, epsilon subunit and related 3'-5' exonucleases
[L] COG0863 DNA modification methylase
[L] COG1074 ATP-dependent exoDNAse (exonuclease V) beta subunit (contains helicase and exonuclease domains)
[L] COG1195 Recombinational DNA repair ATPase (RecF pathway)
[L] COG1198 Primosomal protein N' (replication factor Y) - superfamily II helicase
[L] COG1381 Recombinational DNA repair protein (RecF pathway)
[L] COG1466 DNA polymerase III, delta subunit
[L] COG1570 Exonuclease VII, large subunit
[L] COG1573 Uracil-DNA glycosylase
[L] COG1722 Exonuclease VII small subunit
[L] COG2003 DNA repair proteins
[L] COG2094 3-methyladenine DNA glycosylase
[L] COG2255 Holliday junction resolvasome, helicase subunit
[L] COG2801 Transposase and inactivated derivatives
[L] COG2812 DNA polymerase III, gamma/tau subunits
[L] COG2816 NTP pyrophosphohydrolases containing a Zn-finger, probably nucleic-acid-binding
[L] COG2887 RecB family exonuclease
[L] COG2927 DNA polymerase III, chi subunit
[L] COG3039 Transposase and inactivated derivatives, IS5 family
[L] COG3298 Predicted 3'-5' exonuclease related to the exonuclease domain of PolB
[L] COG3316 Transposase and inactivated derivatives
[L] COG3344 Retron-type reverse transcriptase
[L] COG3598 RecA-family ATPase
[L] COG4974 Site-specific recombinase XerD
[LK] COG1197 Transcription-repair coupling factor (superfamily II helicase)
[LK] COG1200 RecG-like helicase
[LKJ] COG0513 Superfamily II DNA and RNA helicases
[LR] COG0494 NTP pyrophosphohydrolases including oxidative damage repair enzymes
[LU] COG0758 Predicted Rossmann fold nucleotide-binding protein involved in DNA uptake
[M] COG0275 Predicted S-adenosylmethionine-dependent methyltransferase involved in cell envelope biogenesis
[M] COG0357 Predicted S-adenosylmethionine-dependent methyltransferase involved in bacterial cell division
[M] COG0381 UDP-N-acetylglucosamine 2-epimerase
[M] COG0438 Glycosyltransferase
[M] COG0449 Glucosamine 6-phosphate synthetase, contains amidotransferase and phosphosugar isomerase domains
[M] COG0463 Glycosyltransferases involved in cell wall biogenesis
[M] COG0472 UDP-N-acetylmuramyl pentapeptide phosphotransferase/UDP-N-acetylglucosamine-1-phosphate transferase
[M] COG0481 Membrane GTPase LepA
[M] COG0668 Small-conductance mechanosensitive channel
[M] COG0682 Prolipoprotein diacylglyceryltransferase
[M] COG0707 UDP-N-acetylglucosamine:LPS N-acetylglucosamine transferase
[M] COG0739 Membrane proteins related to metalloendopeptidases
[M] COG0741 Soluble lytic murein transglycosylase and related regulatory proteins (some contain LysM/invasin domains)
[M] COG0744 Membrane carboxypeptidase (penicillin-binding protein)
[M] COG0750 Predicted membrane-associated Zn-dependent proteases 1
[M] COG0763 Lipid A disaccharide synthetase
[M] COG0766 UDP-N-acetylglucosamine enolpyruvyl transferase
[M] COG0768 Cell division protein FtsI/penicillin-binding protein 2
[M] COG0769 UDP-N-acetylmuramyl tripeptide synthase
[M] COG0770 UDP-N-acetylmuramyl pentapeptide synthase
[M] COG0771 UDP-N-acetylmuramoylalanine-D-glutamate ligase
[M] COG0773 UDP-N-acetylmuramate-alanine ligase
[M] COG0774 UDP-3-O-acyl-N-acetylglucosamine deacetylase
[M] COG0787 Alanine racemase
[M] COG0793 Periplasmic protease
[M] COG0794 Predicted sugar phosphate isomerase involved in capsule formation
[M] COG0797 Lipoproteins
[M] COG0810 Periplasmic protein TonB, links inner and outer membranes
[M] COG0812 UDP-N-acetylmuramate dehydrogenase
[M] COG0815 Apolipoprotein N-acyltransferase
[M] COG0836 Mannose-1-phosphate guanylyltransferase
[M] COG0845 Membrane-fusion protein
[M] COG1004 Predicted UDP-glucose 6-dehydrogenase
[M] COG1043 Acyl-[acyl carrier protein]--UDP-N-acetylglucosamine O-acyltransferase
[M] COG1044 UDP-3-O-[3-hydroxymyristoyl] glucosamine N-acyltransferase
[M] COG1181 D-alanine-D-alanine ligase and related ATP-grasp enzymes
[M] COG1207 N-acetylglucosamine-1-phosphate uridyltransferase (contains nucleotidyltransferase and I-patch acetyltransferase domains)
[M] COG1212 CMP-2-keto-3-deoxyoctulosonic acid synthetase
[M] COG1215 Glycosyltransferases, probably involved in cell wall biogenesis
[M] COG1368 Phosphoglycerol transferase and related proteins, alkaline phosphatase superfamily
[M] COG1452 Organic solvent tolerance protein OstA
[M] COG1519 3-deoxy-D-manno-octulosonic-acid transferase
[M] COG1560 Lauroyl/myristoyl acyltransferase
[M] COG1589 Cell division septal protein
[M] COG1663 Tetraacyldisaccharide-1-P 4'-kinase
[M] COG1686 D-alanyl-D-alanine carboxypeptidase
[M] COG1792 Cell shape-determining protein
[M] COG1807 4-amino-4-deoxy-L-arabinose transferase and related glycosyltransferases of PMT family
[M] COG2027 D-alanyl-D-alanine carboxypeptidase (penicillin-binding protein 4)
[M] COG2173 D-alanyl-D-alanine dipeptidase
[M] COG2821 Membrane-bound lytic murein transglycosylase
[M] COG2825 Outer membrane protein
[M] COG2834 Outer membrane lipoprotein-sorting protein
[M] COG2853 Surface lipoprotein
[M] COG2877 3-deoxy-D-manno-octulosonic acid (KDO) 8-phosphate synthase
[M] COG2885 Outer membrane protein and related peptidoglycan-associated (lipo)proteins
[M] COG2982 Uncharacterized protein involved in outer membrane biogenesis
[M] COG3203 Outer membrane protein (porin)
[M] COG3307 Lipid A core - O-antigen ligase and related enzymes
[M] COG3637 Opacity protein and related surface antigens
[M] COG3660 Predicted nucleoside-diphosphate-sugar epimerase
[M] COG4520 Surface antigen
[M] COG4591 ABC-type transport system, involved in lipoprotein release, permease component
[M] COG4775 Outer membrane protein/protective antigen OMA87
[M] COG5009 Membrane carboxypeptidase/penicillin-binding protein
[M] COG5597 Alpha-N-acetylglucosamine transferase
[MG] COG0451 Nucleoside-diphosphate-sugar epimerases
[MG] COG0702 Predicted nucleoside-diphosphate-sugar epimerases
[MJ] COG1208 Nucleoside-diphosphate-sugar pyrophosphorylase involved in lipopolysaccharide biosynthesis/translation initiation factor 2B, gamma/epsilon subunits (eIF-2Bgamma/eIF-2Bepsilon)
[MNO] COG3951 Rod binding protein
[MU] COG0597 Lipoprotein signal peptidase
[MU] COG1538 Outer membrane protein
[N] COG1256 Flagellar hook-associated protein
[N] COG1291 Flagellar motor component
[N] COG1344 Flagellin and related hook-associated proteins
[N] COG1345 Flagellar capping protein
[N] COG1360 Flagellar motor protein
[N] COG1536 Flagellar motor switch protein
[N] COG1558 Flagellar basal body rod protein
[N] COG1580 Flagellar basal body-associated protein
[N] COG1706 Flagellar basal-body P-ring protein
[N] COG1815 Flagellar basal body protein
[N] COG1843 Flagellar hook capping protein
[N] COG1868 Flagellar motor switch protein
[N] COG2063 Flagellar basal body L-ring protein
[N] COG3144 Flagellar hook-length control protein
[N] COG4786 Flagellar basal body rod protein
[N] COG5622 Protein required for attachment to host cells
[NO] COG1261 Flagellar basal body P-ring biosynthesis protein
[NU] COG0630 Type IV secretory pathway, VirB11 components, and related ATPases involved in archaeal flagella biosynthesis
[NU] COG1157 Flagellar biosynthesis/type III secretory pathway ATPase
[NU] COG1298 Flagellar biosynthesis pathway, component FlhA
[NU] COG1317 Flagellar biosynthesis/type III secretory pathway protein
[NU] COG1338 Flagellar biosynthesis pathway, component FliP
[NU] COG1377 Flagellar biosynthesis pathway, component FlhB
[NU] COG1450 Type II secretory pathway, component PulD
[NU] COG1677 Flagellar hook-basal body protein
[NU] COG1684 Flagellar biosynthesis pathway, component FliR
[NU] COG1766 Flagellar biosynthesis/type III secretory pathway lipoprotein
[NU] COG1886 Flagellar motor switch/type III secretory pathway protein
[NU] COG2805 Tfp pilus assembly protein, pilus retraction ATPase PilT
[NU] COG3063 Tfp pilus assembly protein PilF
[OC] COG0526 Thiol-disulfide isomerase and thioredoxins
[OC] COG4232 Thiol:disulfide interchange protein
[O] COG0071 Molecular chaperone (small heat shock protein)
[O] COG0109 Polyprenyltransferase (cytochrome oxidase assembly factor)
[O] COG0234 Co-chaperonin GroES (HSP10)
[O] COG0265 Trypsin-like serine proteases, typically periplasmic, contain C-terminal PDZ domain
[O] COG0278 Glutaredoxin-related protein
[O] COG0326 Molecular chaperone, HSP90 family
[O] COG0330 Membrane protease subunits, stomatin/prohibitin homologs
[O] COG0443 Molecular chaperone
[O] COG0450 Peroxiredoxin
[O] COG0459 Chaperonin GroEL (HSP60 family)
[O] COG0465 ATP-dependent Zn proteases
[O] COG0466 ATP-dependent Lon protease, bacterial type
[O] COG0484 DnaJ-class molecular chaperone with C-terminal Zn finger domain
[O] COG0492 Thioredoxin reductase
[O] COG0533 Metal-dependent proteases with possible chaperone activity
[O] COG0542 ATPases with chaperone activity, ATP-binding subunit
[O] COG0544 FKBP-type peptidyl-prolyl cis-trans isomerase (trigger factor)
[O] COG0576 Molecular chaperone GrpE (heat shock protein)
[O] COG0602 Organic radical activating enzymes
[O] COG0606 Predicted ATPase with chaperone activity
[O] COG0625 Glutathione S-transferase
[O] COG0678 Peroxiredoxin
[O] COG0691 tmRNA-binding protein
[O] COG0694 Thioredoxin-like proteins and domains
[O] COG0695 Glutaredoxin and related proteins
[O] COG0755 ABC-type transport system involved in cytochrome c biogenesis, permease component
[O] COG0760 Parvulin-like peptidyl-prolyl isomerase
[O] COG1066 Predicted ATP-dependent serine protease
[O] COG1076 DnaJ-domain-containing proteins 1
[O] COG1138 Cytochrome c biogenesis factor
[O] COG1214 Inactive homolog of metal-dependent proteases, putative molecular chaperone
[O] COG1219 ATP-dependent protease Clp, ATPase subunit
[O] COG1220 ATP-dependent protease HslVU (ClpYQ), ATPase subunit
[O] COG1225 Peroxiredoxin
[O] COG1495 Disulfide bond formation protein DsbB
[O] COG1612 Uncharacterized protein required for cytochrome oxidase assembly
[O] COG1651 Protein-disulfide isomerase
[O] COG1730 Predicted prefoldin, molecular chaperone implicated in de novo protein folding
[O] COG2143 Thioredoxin-related protein
[O] COG2214 DnaJ-class molecular chaperone
[O] COG2332 Cytochrome c-type biogenesis protein CcmE
[O] COG2377 Predicted molecular chaperone distantly related to HSP70-fold metalloproteases
[O] COG2386 ABC-type transport system involved in cytochrome c biogenesis, permease component
[O] COG2518 Protein-L-isoaspartate carboxylmethyltransferase
[O] COG3088 Uncharacterized protein involved in biosynthesis of c-type cytochromes
[O] COG3118 Thioredoxin domain-containing protein
[O] COG3175 Cytochrome oxidase assembly factor
[O] COG3278 Cbb3-type cytochrome oxidase, subunit 1
[O] COG4133 ABC-type transport system involved in cytochrome c biogenesis, ATPase component
[O] COG5160 Protease, Ulp1 family
[O] COG5265 ABC-type transport system involved in Fe-S cluster assembly, permease and ATPase components
[O] COG5387 Chaperone required for the assembly of the mitochondrial F1-ATPase
[O] COG5405 ATP-dependent protease HslVU (ClpYQ), peptidase subunit
[OU] COG0616 Periplasmic serine proteases (ClpP class)
[OU] COG0740 Protease subunit of ATP-dependent Clp proteases
[OU] COG1585 Membrane protein implicated in regulation of membrane protease activity
[P] COG0053 Predicted Co/Zn/Cd cation transporters
[P] COG0370 Fe2+ transport system protein B
[P] COG0471 Di- and tricarboxylate transporters
[P] COG0475 Kef-type K+ transport systems, membrane components
[P] COG0598 Mg2+ and Co2+ transporters
[P] COG0605 Superoxide dismutase
[P] COG0659 Sulfate permease and related transporters (MFS superfamily)
[P] COG0672 High-affinity Fe2+/Pb2+ permease
[P] COG0735 Fe2+/Zn2+ uptake regulation proteins
[P] COG0783 DNA-binding ferritin-like protein (oxidative damage protectant)
[P] COG0803 ABC-type metal ion transport system, periplasmic component/surface adhesin
[P] COG0861 Membrane protein TerC, possibly involved in tellurium resistance
[P] COG1006 Multisubunit Na+/H+ antiporter, MnhC subunit
[P] COG1108 ABC-type Mn2+/Zn2+ transport systems, permease components
[P] COG1121 ABC-type Mn/Zn transport systems, ATPase component
[P] COG1218 3'-Phosphoadenosine 5'-phosphosulfate (PAPS) 3'-phosphatase
[P] COG1230 Co/Zn/Cd efflux system component
[P] COG1320 Multisubunit Na+/H+ antiporter, MnhG subunit
[P] COG1324 Uncharacterized protein involved in tolerance to divalent cations
[P] COG1863 Multisubunit Na+/H+ antiporter, MnhE subunit
[P] COG1918 Fe2+ transport system protein A
[P] COG1965 Protein implicated in iron transport, frataxin homolog
[P] COG2111 Multisubunit Na+/H+ antiporter, MnhB subunit
[P] COG2212 Multisubunit Na+/H+ antiporter, MnhF subunit
[P] COG2217 Cation transport ATPase
[P] COG2223 Nitrate/nitrite transporter
[P] COG2239 Mg/Co/Ni transporter MgtE (contains CBS domain)
[P] COG2967 Uncharacterized protein affecting Mg2+/Co2+ transport
[P] COG3004 Na+/H+ antiporter
[P] COG4536 Putative Mg2+ and Co2+ transporter CorB
[Q] COG0767 ABC-type transport system involved in resistance to organic solvents, permease component
[Q] COG1127 ABC-type transport system involved in resistance to organic solvents, ATPase component
[Q] COG1463 ABC-type transport system involved in resistance to organic solvents, periplasmic component
[Q] COG2854 ABC-type transport system involved in resistance to organic solvents, auxiliary component
[Q] COG3155 Uncharacterized protein involved in an early stage of isoprenoid biosynthesis
[Q] COG3485 Protocatechuate 3,4-dioxygenase beta subunit
[R] COG0218 Predicted GTPase
[R] COG0220 Predicted S-adenosylmethionine-dependent methyltransferase
[R] COG0300 Short-chain dehydrogenases of various substrate specificities
[R] COG0313 Predicted methyltransferases
[R] COG0319 Predicted metal-dependent hydrolase
[R] COG0354 Predicted aminomethyltransferase related to GcvT
[R] COG0384 Predicted epimerase, PhzC/PhzF homolog
[R] COG0400 Predicted esterase
[R] COG0456 Acetyltransferases
[R] COG0486 Predicted GTPase
[R] COG0488 ATPase components of ABC transporters with duplicated ATPase domains
[R] COG0536 Predicted GTPase
[R] COG0546 Predicted phosphatases
[R] COG0595 Predicted hydrolase of the metallo-beta-lactamase superfamily
[R] COG0603 Predicted PP-loop superfamily ATPase
[R] COG0612 Predicted Zn-dependent peptidases
[R] COG0628 Predicted permease
[R] COG0658 Predicted membrane metal-binding protein
[R] COG0661 Predicted unusual protein kinase
[R] COG0663 Carbonic anhydrases/acetyltransferases, isoleucine patch superfamily
[R] COG0666 FOG: Ankyrin repeat
[R] COG0670 Integral membrane protein, interacts with FtsH
[R] COG0679 Predicted permeases
[R] COG0728 Uncharacterized membrane protein, putative virulence factor
[R] COG0730 Predicted permeases
[R] COG0795 Predicted permeases
[R] COG0802 Predicted ATPase or kinase
[R] COG0820 Predicted Fe-S-cluster redox enzyme
[R] COG1011 Predicted hydrolase (HAD superfamily)
[R] COG1040 Predicted amidophosphoribosyltransferases
[R] COG1054 Predicted sulfurtransferase
[R] COG1073 Hydrolases of the alpha/beta superfamily
[R] COG1101 ABC-type uncharacterized transport system, ATPase component
[R] COG1137 ABC-type (unclassified) transport system, ATPase component
[R] COG1159 GTPase
[R] COG1160 Predicted GTPases
[R] COG1235 Metal-dependent hydrolases of the beta-lactamase superfamily I
[R] COG1253 Hemolysins and related proteins containing CBS domains
[R] COG1268 Uncharacterized conserved protein
[R] COG1286 Uncharacterized membrane protein, required for colicin V production
[R] COG1485 Predicted ATPase
[R] COG1546 Uncharacterized protein (competence- and mitomycin-induced)
[R] COG1559 Predicted periplasmic solute-binding protein
[R] COG1611 Predicted Rossmann fold nucleotide-binding protein
[R] COG1752 Predicted esterase of the alpha-beta hydrolase superfamily
[R] COG1853 Conserved protein/domain typically associated with flavoprotein oxygenases, DIM6/NTAB family
[R] COG1999 Uncharacterized protein SCO1/SenC/PrrC, involved in biogenesis of respiratory and photosynthetic systems
[R] COG2070 Dioxygenases related to 2-nitropropane dioxygenase
[R] COG2071 Predicted glutamine amidotransferases
[R] COG2194 Predicted membrane-associated, metal-dependent hydrolase
[R] COG2262 GTPases
[R] COG2358 TRAP-type uncharacterized transport system, periplasmic component
[R] COG2823 Predicted periplasmic or secreted lipoprotein
[R] COG2945 Predicted hydrolase of the alpha/beta superfamily
[R] COG2984 ABC-type uncharacterized transport system, periplasmic component
[R] COG3173 Predicted aminoglycoside phosphotransferase
[R] COG3178 Predicted phosphotransferase related to Ser/Thr protein kinases
[R] COG3545 Predicted esterase of the alpha/beta hydrolase fold
[R] COG3577 Predicted aspartyl protease
[R] COG3621 Patatin
[R] COG3740 Phage head maturation protease
[R] COG4105 DNA uptake lipoprotein
[R] COG4120 ABC-type uncharacterized transport system, permease component
[R] COG4122 Predicted O-methyltransferase
[R] COG4178 ABC-type uncharacterized transport system, permease and ATPase components
[R] COG4249 Uncharacterized protein containing caspase domain
[R] COG4618 ABC-type protease/lipase transport system, ATPase and permease components
[R] COG4653 Predicted phage phi-C31 gp36 major capsid-like protein
[R] COG4783 Putative Zn-dependent protease, contains TPR repeats
[R] COG4976 Predicted methyltransferase (contains TPR repeat)
[R] COG5307 SEC7 domain proteins
[R] COG5511 Bacteriophage capsid protein
[R] COG5525 Bacteriophage tail assembly protein
[S] COG0217 Uncharacterized conserved protein
[S] COG0316 Uncharacterized conserved protein
[S] COG0344 Predicted membrane protein
[S] COG0392 Predicted integral membrane protein
[S] COG0586 Uncharacterized membrane-associated protein
[S] COG0718 Uncharacterized protein conserved in bacteria
[S] COG0759 Uncharacterized conserved protein
[S] COG0779 Uncharacterized protein conserved in bacteria
[S] COG0799 Uncharacterized homolog of plant Iojap protein
[S] COG1238 Predicted membrane protein
[S] COG1295 Predicted membrane protein
[S] COG1322 Uncharacterized protein conserved in bacteria
[S] COG1357 Uncharacterized low-complexity proteins
[S] COG1385 Uncharacterized protein conserved in bacteria
[S] COG1426 Uncharacterized protein conserved in bacteria
[S] COG1434 Uncharacterized conserved protein
[S] COG1496 Uncharacterized conserved protein
[S] COG1520 FOG: WD40-like repeat
[S] COG1565 Uncharacterized conserved protein
[S] COG1636 Uncharacterized protein conserved in bacteria
[S] COG1699 Uncharacterized protein conserved in bacteria
[S] COG1714 Predicted membrane protein/domain
[S] COG1723 Uncharacterized conserved protein
[S] COG1729 Uncharacterized protein conserved in bacteria
[S] COG1738 Uncharacterized conserved protein
[S] COG1739 Uncharacterized conserved protein
[S] COG1806 Uncharacterized protein conserved in bacteria
[S] COG1872 Uncharacterized conserved protein
[S] COG1934 Uncharacterized protein conserved in bacteria
[S] COG1981 Predicted membrane protein
[S] COG2001 Uncharacterized protein conserved in bacteria
[S] COG2121 Uncharacterized protein conserved in bacteria
[S] COG2128 Uncharacterized conserved protein
[S] COG2155 Uncharacterized conserved protein
[S] COG2764 Uncharacterized protein conserved in bacteria
[S] COG2833 Uncharacterized protein conserved in bacteria
[S] COG2835 Uncharacterized conserved protein
[S] COG2836 Uncharacterized conserved protein
[S] COG2840 Uncharacterized protein conserved in bacteria
[S] COG2847 Uncharacterized protein conserved in bacteria
[S] COG2850 Uncharacterized conserved protein
[S] COG2859 Uncharacterized protein conserved in bacteria
[S] COG2861 Uncharacterized protein conserved in bacteria
[S] COG2904 Uncharacterized protein conserved in bacteria
[S] COG2938 Uncharacterized conserved protein
[S] COG2947 Uncharacterized conserved protein
[S] COG2960 Uncharacterized protein conserved in bacteria
[S] COG2975 Uncharacterized protein conserved in bacteria
[S] COG2976 Uncharacterized protein conserved in bacteria
[S] COG3027 Uncharacterized protein conserved in bacteria
[S] COG3164 Predicted membrane protein
[S] COG3177 Uncharacterized conserved protein
[S] COG3334 Uncharacterized conserved protein
[S] COG3346 Uncharacterized conserved protein
[S] COG3494 Uncharacterized protein conserved in bacteria
[S] COG3737 Uncharacterized conserved protein
[S] COG3750 Uncharacterized protein conserved in bacteria
[S] COG3807 Uncharacterized protein conserved in bacteria
[S] COG3814 Uncharacterized protein conserved in bacteria
[S] COG3820 Uncharacterized protein conserved in bacteria
[S] COG3827 Uncharacterized protein conserved in bacteria
[S] COG3898 Uncharacterized membrane-bound protein
[S] COG4095 Uncharacterized conserved protein
[S] COG4391 Uncharacterized protein conserved in bacteria
[S] COG4395 Uncharacterized protein conserved in bacteria
[S] COG4496 Uncharacterized protein conserved in bacteria
[S] COG4642 Uncharacterized protein conserved in bacteria
[S] COG4649 Uncharacterized protein conserved in bacteria
[S] COG4695 Phage-related protein
[S] COG4765 Uncharacterized protein conserved in bacteria
[S] COG5336 Uncharacterized protein conserved in bacteria
[S] COG5346 Predicted membrane protein
[S] COG5375 Uncharacterized protein conserved in bacteria
[S] COG5385 Uncharacterized protein conserved in bacteria
[S] COG5389 Uncharacterized protein conserved in bacteria
[S] COG5394 Uncharacterized protein conserved in bacteria
[S] COG5410 Uncharacterized protein conserved in bacteria
[S] COG5448 Uncharacterized conserved protein
[S] COG5449 Uncharacterized conserved protein
[S] COG5452 Uncharacterized conserved protein
[S] COG5462 Predicted secreted (periplasmic) protein
[S] COG5464 Uncharacterized conserved protein
[S] COG5468 Predicted secreted (periplasmic) protein
[S] COG5590 Uncharacterized conserved protein
[TA] COG5238 Ran GTPase-activating protein (RanGAP) involved in mRNA processing and transport
[T] COG0271 Stress-induced morphogen (activity unknown)
[T] COG0589 Universal stress protein UspA and related nucleotide-binding proteins
[T] COG0642 Signal transduction histidine kinase
[T] COG1217 Predicted membrane GTPase involved in stress response
[T] COG1551 Carbon storage regulator (could also regulate swarming and quorum sensing)
[T] COG1734 DnaK suppressor protein
[T] COG2062 Phosphohistidine phosphatase SixA
[T] COG2200 FOG: EAL domain
[T] COG2204 Response regulator containing CheY-like receiver, AAA-type ATPase, and DNA-binding domains
[T] COG3476 Tryptophan-rich sensory protein (mitochondrial benzodiazepine receptor homolog)
[T] COG3706 Response regulator containing a CheY-like receiver domain and a GGDEF domain
[T] COG4251 Bacteriophytochrome (light-regulated signal transduction histidine kinase)
[T] COG5000 Signal transduction histidine kinase involved in nitrogen fixation and metabolism regulation
[TK] COG0317 Guanosine polyphosphate pyrophosphohydrolases/synthetases
[TK] COG0745 Response regulators consisting of a CheY-like receiver domain and a winged-helix DNA-binding domain
[U] COG0201 Preprotein translocase subunit SecY
[U] COG0341 Preprotein translocase subunit SecF
[U] COG0342 Preprotein translocase subunit SecD
[U] COG0541 Signal recognition particle GTPase
[U] COG0552 Signal recognition particle GTPase
[U] COG0653 Preprotein translocase subunit SecA (ATPase, RNA helicase)
[U] COG0681 Signal peptidase I
[U] COG0690 Preprotein translocase subunit SecE
[U] COG0706 Preprotein translocase subunit YidC
[U] COG0805 Sec-independent protein secretion pathway component TatC
[U] COG0811 Biopolymer transport proteins
[U] COG0823 Periplasmic component of the Tol biopolymer transport system
[U] COG0848 Biopolymer transport protein
[U] COG1314 Preprotein translocase subunit SecG
[U] COG1826 Sec-independent protein secretion pathway components
[U] COG1862 Preprotein translocase subunit YajC
[U] COG1952 Preprotein translocase subunit SecB
[U] COG2948 Type IV secretory pathway, VirB10 components
[U] COG3451 Type IV secretory pathway, VirB4 components
[U] COG3504 Type IV secretory pathway, VirB9 components
[U] COG3505 Type IV secretory pathway, VirD4 components
[U] COG3702 Type IV secretory pathway, VirB3 components
[U] COG3704 Type IV secretory pathway, VirB6 components
[U] COG3736 Type IV secretory pathway, component VirB8
[U] COG3838 Type IV secretory pathway, VirB2 components (pilins)
[U] COG5010 Flp pilus assembly protein TadD, contains TPR repeats
[V] COG0841 Cation/multidrug efflux pump
[V] COG1132 ABC-type multidrug transport system, ATPase and permease components
[V] COG1136 ABC-type antimicrobial peptide transport system, ATPase component
[V] COG1566 Multidrug resistance efflux pump
[V] COG1619 Uncharacterized proteins, homologs of microcin C7 resistance protein MccF
[V] COG1680 Beta-lactamase class C and other penicillin binding proteins
[V] COG3023 Negative regulator of beta-lactamase expression
Group_1080	hypothetical protein {Rickettsia typhi str. Wilmington} [Chromosome ]
Group_143	AMAG_17183 Allomyces macrogynus ATCC 38327 predicted protein (911 aa)
Group_1455	hypothetical protein {Candidatus Midichloria mitochondrii IricVA} [Mitochondria]
Group_1494	conserved hypothetical protein
Group_1499	hypothetical protein {Orientia tsutsugamushi str. Boryong} [Chromosome]
Group_14	hypothetical protein {Ehrlichia canis str. Jake} [Chromosome ]
Group_1614	hypothetical protein
Group_1661	hypothetical protein {Rickettsia typhi str. Wilmington} [Chromosome ]
Group_1686	hypothetical protein {Orientia tsutsugamushi str. Boryong} [Chromosome]
Group_168	hypothetical protein {Rickettsia typhi str. Wilmington} [Chromosome ]
Group_16	hypothetical protein {Gluconobacter oxydans 621H} [Chromosome ]
Group_1701	hypothetical protein {Orientia tsutsugamushi str. Boryong} [Chromosome]
Group_1799	hypothetical protein {Rickettsia typhi str. Wilmington} [Chromosome ]
Group_1878	hypothetical protein
Group_1	major facilitator transporter {Paracoccus denitrificans PD1222} [Plasmid]
Group_2000	hypothetical protein {Rickettsia typhi str. Wilmington} [Chromosome ]
Group_2001	hypothetical protein
Group_2106	sca4 cell surface antigen {Rickettsia typhi str. Wilmington} [Chromosome ]
Group_2139	hypothetical protein
Group_2150	hypothetical protein {Rickettsia typhi str. Wilmington} [Chromosome ]
Group_2159	hypothetical protein {Rickettsia typhi str. Wilmington} [Chromosome ]
Group_23	PREDICTED: similar to mitochondrial complex I subunit NDUFS4 [Strongylocentrotus purpuratus]
Group_2528	hypothetical protein
Group_265	glutamate--cysteine ligase
Group_2816	hypothetical protein {Orientia tsutsugamushi str. Boryong} [Chromosome]
Group_2	ETC complex I subunit {Rhodomicrobium vannielii ATCC 17100} [Chromosome ]
Group_335	hypothetical protein {Anaplasma phagocytophilum HZ} [Chromosome ]
Group_33	traD conjugal transfer protein TraD {Candidatus Midichloria mitochondrii IricVA} [Mitochondria]
Group_38	SAM-dependent methyltransferase {Paracoccus denitrificans PD1222} [Chromosome 1]
Group_3	malonyl-CoA decarboxylase family protein [Arabidopsis thaliana]
Group_432	hypothetical protein
Group_4	muropeptide permease {Candidatus Puniceispirillum marinum IMCC1322} [Chromosome ]
Group_517	hypothetical protein {Rickettsia typhi str. Wilmington} [Chromosome ]
Group_55	hypothetical protein {Maricaulis maris MCS10} [Chromosome]
Group_59	conserved hypothetical protein
Group_845	hypothetical protein {Rickettsia typhi str. Wilmington} [Chromosome ]
Group_871	hypothetical protein {Candidatus Midichloria mitochondrii IricVA} [Mitochondria]
